# Supplementary material for: From body scale ontogeny to species ontogeny: Histological and morphological assessment of the Late Devonian acanthodian Triazeugacanthus affinis from Miguasha, Canada
Source: PLoS One. 2017 Apr 12;12(4):e0174655. doi: 10.1371/journal.pone.0174655 (PMC5389634; doi:10.1371/journal.pone.0174655)
Supplement: S1 File — (NEX) [file pone.0174655.s006.nex]

#NEXUS
[written Tue Jan 03 15:32:27 EST 2017 by Mesquite  version 3.11 (build 766) at DESKTOP-P7LQPIR/10.10.4.8]

BEGIN TAXA;
	DIMENSIONS NTAX=79;
	TAXLABELS
		Osteostraci Galeaspida Acanthodes Achoania Akmonistion Austroptyctodus Bothriolepis Brachyacanthus Brindabellaspis Brochoadmones Buchanosteus Campbellodus Cassidiceps Cheiracanthus Cheirolepis Chondrenchelys Cladodoides Cladoselache Climatius Cobelodus Coccosteus Cowralepis Culmacanthus Debeerius Diabolepis Dialipina Dicksonosteus Diplacanthus Doliodus Entelognathus Eusthenopteron Euthacanthus Gogonasus Guiyu Gyracanthides_murrayi Hamiltonichthys Homalacanthus Howqualepis Ischnacanthus Kathemacanthus Kenichthys Ligulalepis Lodeacanthus Lophosteus Lupopsyrus Macropetalichthys Meemannia Mesacanthus Miguashaia Mimipiscis Moythomasia Nerepisacanthus Obtusacanthus Onychodus Onychoselache Orthacanthus Osorioichthys Osteolepis Parayunnanolepis Parexus Poracanthodes Porolepis Powichthys Promesacanthus Psarolepis Pterichthyodes Ptomacanthus Pucapampella Rhadinacanthus Rhamphodopsis Sigaspis Styloichthys Tamiobatis Tetanopsyrus Tristychius Triazeugacanthus Uraniacanthus Vernicomacanthus Youngolepis 
	;

END;


BEGIN CHARACTERS;
	DIMENSIONS  NCHAR=267;
	FORMAT DATATYPE = STANDARD GAP = - MISSING = ? SYMBOLS = "  0 1 2 3";
	CHARSTATELABELS 
		1 Tesselate_prismatic_calcified_cartilage, 2 Perichondral_bone, 3 Extensive_endochondral_ossification, 4 Dentine, 5 Type_of_dentine, 6 Cosmine, 7 Lepidotrichia, 8 Body_scale_growth_pattern, 9 Body_scale_growth_concentric_?onion_skin?_pattern, 10 'Body scales with peg-and-socket articulation', 11 Body_scale_profile, 12 Body_scales_with_bulging_base, 13 Body_scales_with_flattened_base, 14 Flank_scale_alignment, 15 Sensory_line_canal, 16 Sensory_line_network, 17 Jugal_portion_of_infraorbital_canal_joins_supramaxillary_canal, 18 Dermal_skull_roof, 19 Dermal_skeleton_morphology_of_the_head, 20 Extent_of_dermatocranial_cover, 21 Endolymphatic_ducts_open_in_dermal_skull_roof, 22 Endolymphatic_ducts_with_oblique_course_through_dermal_skull_bones, 23 'Series of paired median skull roofing bones that meet at the dorsal midline of the skull (rectilinear skull roof pattern)', 24 Consolidated_cheek_plates, 25 Pineal_opening_perforation_in_dermal_skull_roof, 26 'Enlarged postorbital dermal plate separate from orbital series, over the otic region', 27 'Bony hyoidean gill-cover series (branchiostegals)', 28 Branchiostegal_plate_series_along_ventral_margin_of_lower_jaw, 29 Branchiostegal_ossifications, 30 Branchiostegal_ossifications, 31 Branchiostegal_ossifications, 32 Opercular_cover_of_branchial_chamber, 33 'Opercular (submarginal) ossification', 34 'Shape of opercular (submarginal) ossification', 35 Gular_plates, 36 Size_of_lateral_gular_plates, 37 Basihyal, 38 Interhyal, 39 Oral_dermal_tubercles_borne_on_jaw_cartilages, 40 Tooth_whorls, 41 Bases_of_tooth_whorls, 42 Enlarged_adsymphysial_tooth_whorl, 43 Teeth_ankylosed_to_dermal_bones, 44 Dermal_jaw_plates_on_biting_surface_of_jaw_cartilages, 45 'Maxillary and dentary tooth-bearing bones', 46 Large_otic_process_of_the_palatoquadrate, 47 Insertion_area_for_jaw_adductor_muscles_on_palatoquadrate, 48 Oblique_ridge_or_groove_along_medial_face_of_palatoquadrate, 49 Fenestration_of_palatoquadrate_at_basipterygoid_articulation, 50 'Perforate or fenestrate anterodorsal (metapterygoid) portion of palatoquadrate', 51 Dorsal_process_on_Meckelian_bone_or_cartilage, 52 Preglenoid_process, 53 Jaw_articulation_located_on_rearmost_extremity_of_mandible, 54 Precerebral_fontanelle, 55 'Median dermal bone of palate (parasphenoid)', 56 'Position of nasal opening(s)', 57 Olfactory_tracts, 58 'Prominent pre-orbital rostral expansion of the neurocranium', 59 'Pronounced sub-ethmoidal keel', 60 Position_of_myodome_for_superior_oblique_eye_muscles, 61 Endoskeletal_intracranial_joint, 62 Spiracular_groove_on_basicranial_surface, 63 Spiracular_groove_on_lateral_commissure, 64 Subpituitary_fenestra, 65 Supraorbital_shelf_broad_with_convex_lateral_margin, 66 'Orbit dorsal or facing dorsolaterally, surrounded laterally by endocranium', 67 Extended_prehypophysial_portion_of_sphenoid, 68 Narrow_interorbital_septum, 69 'Main trunk of facial nerve (N. VII)', 70 'Hyoid ramus of facial nerve (N. VII) exits through posterior jugular opening', 71 'Glossopharyngeal nerve (N. IX) exit', 72 'Short otico-occipital region of braincase', 73 Ethmoid_region_elongate_with_dorsoventrally_deep_lateral_walls, 74 Basicranial_morphology, 75 Ascending_basisphenoid_pillar_pierced_by_common_internal_carotid, 76 Jugular_vein, 77 Canal_for_lateral_dorsal_aorta_within_basicranial_cartilage, 78 Entrance_of_internal_carotids, 79 Canal_for_efferent_pseudobranchial_artery_within_basicranial_cartilage, 80 'Position of basal/basipterygoid articulation', 81 Postorbital_process, 82 Labyrinth_cavity, 83 'Basipterygoid process (basal articulation) with vertically oriented component', 84 Pituitary_vein_canal, 85 'External (horizontal) semicircular canal', 86 Sinus_superior, 87 'External (horizontal) semicircular canal', 88 'Trigemino-facial recess', 89 Posterior_dorsal_fontanelle, 90 Shape_of_posterior_dorsal_fontanelle, 91 Dorsal_ridge, 92 Endolymphatic_ducts, 93 Lateral_otic_process, 94 Process_forming_part_or_complete_wall_of_jugular_groove_or_canal_projecting_from_otic_capsule_wall, 95 Position_of_hyomandibula_articulation_on_neurocranium, 96 Ventral_cranial_fissure, 97 'Metotic (otico-occipital) fissure', 98 Vestibular_fontanelle, 99 Occipital_arch_wedged_in_between_otic_capsules, 100 'Spino-occipital nerve foramina', 101 Ventral_notch_between_parachordals, 102 Parachordal_shape, 103 'Hypotic lamina (and dorsally directed glossopharyngeal canal)', 104 Macromeric_dermal_shoulder_girdle, 105 Dermal_shoulder_girdle_composition, 106 Dermal_shoulder_girdle_forming_a_complete_ring_around_the_trunk, 107 Pectoral_fenestra_completely_encircled_by_dermal_shoulder_armour, 108 Median_dorsal_plate, 109 'Pronounced internal crista (?keel?) on median dorsal surface of shoulder girdle', 110 Scapular_process_of_endoskeletal_shoulder_girdle, 111 Ventral_margin_of_separate_scapular_ossification, 112 'Cross-sectional shape of scapular shaft', 113 Flange_on_trailing_edge_of_scapulocoracoid, 114 Scapular_process_with_posterodorsal_angle, 115 Endoskeletal_postbranchial_lamina_on_scapular_process, 116 Mineralisation_of_internal_surface_of_scapular_shaft, 117 Coracoid_process, 118 Procoracoid_mineralisation, 119 Fin_base_articulation_on_scapulocoracoid, 120 Perforate_propterygium, 121 Pelvic_fins, 122 Pelvic_claspers, 123 Dermal_pelvic_clasper_ossifications, 124 Pectoral_fins_covered_in_macromeric_dermal_armour, 125 'Pectoral fin base has large, hemispherical dermal component', 126 Dorsal_fin_spines, 127 Anal_fin_spine, 128 Paired_pectoral_fin_spines, 129 Median_fin_spine_insertion, 130 Prepelvic_fin_spines, 131 Prepectoral_fin_spines, 132 Fin_spines_with_ridges, 133 Median_and_paired_fin_spines_with_nodes, 134 Dorsal_fin_spines_with_rows_of_large_retrorse_denticles, 135 Synarcual, 136 'Number of dorsal fins, if present', 137 Anal_fin, 138 Caudal_radials, 139 Resorption_and_redeposition_of_odontodes /  lacking_or_partially_developed developed, 140 Acrodin /  absent present, 141 Plicidentine /  absent simple_or_generalized_polyplacodont, 142 Rostral_tubuli /  absent present, 143 Peg_on_rhomboid_scale /  narrow broad, 144 Anterodorsal_process_on_scale /  absent present, 145 Fringing_fulcra /  absent present, 146 Epichordal_lepidotrichia_in_caudal_fin /  absent present, 147 Dermal_intracranial_joint /  absent present, 148 Large_unpaired_median_skull_roofing_bone_anterior_to_the_level_of_nasal_capsules /  absent present, 149 Nasals /  many one_or_two, 150 Mesial_margin_of_nasal /  not_notched notched, 151 Dermintermedial_process /  absent present, 152 Posterior_nostril /  associated_with_orbit not_associated_with_orbit_, 153 Position_of_posterior_nostril /  'external, far from jaw margin' 'external, close to jaw margin', 154 'Supraorbital (sensu Cloutier and Ahlberg 1996, including posterior tectal of Jarvik)' /  _absent present, 155 'Supraorbital, preorbital and nasal' /  unfused fused, 156 'Tectal (sensu Cloutier and Ahlberg 1996, not counting the posterior tectal of Jarvik)' /  absent present, 157 Lateral_plate /  absent present, 158 'Location of pineal foramen/eminence' /  level_with_posterior_margin_of_orbits well_posterior_of_orbits, 159 'Parietals (preorbitals of placoderms) surround pineal foramen/eminence' /  yes no, 160 Spiracle /  absent present, 161 'Number of marginal bones alongside paired median skull roofing bones over the otico-occipital division of braincase' /  single two_or_more, 162 Number_of_paranuchals, 163 Large_unpaired_median_bone_contributing_to_posterior_margin_of_skull_roof /  absent present, 164 Contact_of_nuchal_or_centronuchal_plate_with_paired_preorbital_plates /  absent present, 165 'Posterior process of the paranuchal plate behind the nuchal plate (dorsal face)' /  absent present, 166 Junction_of_posterior_pitline_and_main_lateral_line /  far_in_front_of_posterior_margin_of_skull_roof close_to_posterior_margin_of_skull_roof, 167 Extrascapulars /  uneven paired, 168 'Dermal neck-joint between paired main-lateral-line-bearing bones of skull and shoulder girdle' /  absent present, 169 'Type of dermal neck-joint' /  'sliding, dermal shoulder girdle plate with flat articluar flange' 'ginglymoid, dermal shoulder girdle plate with articular condyle or fossa', 170 Number_of_sclerotic_plates /  four_or_less more_than_four, 171 'Foramina (similar to infradentary foramina) on cheek bones' /  absent present, 172 Lacrimal_posteriorly_enclosing_posterior_nostril /  absent present, 173 'Most posterior major bone of cheek bearing preopercular canal (preopercular) extending forward, close to orbit' /  absent present, 174 Number_of_cheek_bones_bearing_preopercular_canal_posterior_to_jugal /  one two, 175 'Bone bearing both quadratojugal pit-line and preopercular canal' /  absent present, 176 Dermohyal /  absent present, 177 Premaxillae /  absent present, 178 Premaxilla_forming_part_of_orbit /  absent present, 179 Preorbital_process_of_premaxilla /  absent present, 180 'Posterior expansion of maxilla (maxilla cleaver-shaped)' /  present absent, 181 Ventral_margin_of_maxilla /  straight curved, 182 Maxilla /  present absent, 183 Course_of_ethmoid_commissure /  middle_portion_through_median_rostral sutural_course through_bone_center_of_premaxillary_, 184 'Position of anterior pit-line' /  'on paired median skull roofing bones over the otico-occipital division of braincase' on_paired_median_skull_roofing_bones_over_the_sphenoid_division_of_braincase, 185 'Middle and posterior pit-lines on postparietal' /  posteriorly_situated mesially_situated, 186 Position_of_middle_and_posterior_pit_lines /  close_to_midline near_the_central_portion_of_each_postparietal_, 187 Course_of_supraorbital_canal /  between_anterior_and_posterior_nostrils anterior_to_both_nostrils, 188 Course_of_supraorbital_canal /  straight 'lyre-shaped', 189 Posterior_end_of_supraorbital_canal /  in_postparietal in_parietal in_intertemporal, 190 Otic_and_supraorbital_canals /  not_in_contact in_contact, 191 Supraorbital_and_infraorbital_canals /  in_contact_rostrally not_in_contact_rostrally, 192 Otic_canal /  runs_through_skull_roof_ follows_edge_of_skull_roof_, 193 Infraorbital_canal_follows_premaxillary_suture /  no yes, 194 'Sensory canal or pit-line associated with maxilla' /  absent present, 195 Preopercular_canal /  present absent, 196 Median_gular /  present absent, 197 Foramen_in_hyomandibular /  absent present, 198 Large_dermal_plates_forming_outer_dental_arcade /  only_with_denticles with_large_monolinear_tooth_row, 199 'Tooth-bearing median rostral' /  absent present, 200 Teeth_of_dentary /  reaching_anterior_end_of_dentary not_reaching_anterior_end, 201 Number_of_coronoids /  more_than_three three, 202 'Fangs of coronoids (sensu stricto)' /  absent present, 203 Marginal_denticle_band_on_coronoids /  'broad band, at least posteriorly' 'narrow band with 2-4 denticle rows', 204 infradentary_bones /  absent present, 205 Infradentary_foramina /  always_present variable always_absent, 206 Large_ventromesially_directed_flange_of_symphysial_region_of_mandible /  absent present, 207 Flange_like_extension_of_mandible_composed_of_prearticular_and_Meckelian_ossification /  _absent present, 208 Strong_ascending_flexion_of_symphysial_region_of_mandible /  absent present, 209 Parasymphysial_plate /  detachable_tooth_whorl 'long with posterior corner, sutured to coronoid, denticulated or with tooth row' absent, 210 Anterior_end_of_prearticular /  far_from_jaw_symphysis near_jaw_symphysis, 211 'Prearticular - dentary contact' /  present absent, 212 Meckelian_bone_exposed_immediately_anterior_to_first_coronoid /  yes no, 213 'Dermal plates on mesial (lingual) surfaces of Meckel''s cartilage and palatoquadrate' /  absent present_, 214 Biconcave_glenoid_on_lower_jaw /  absent present_, 215 Contact_between_palatoquadrate_and_dermal_cheek_bones /  continuous_contact_of_metapterygoid_and_autopalatine metapterygoid_and_autopalatine_contacts_separated_by_gap_between_commissural_lamina_of_palatoquadrate_and_cheek_bones, 216 Metapterygoid_with_developed_mesial_ventral_protrusion, 217 Course_of_mandibular_canal /  not_passing_through_most_posterior_infradentary_ passing_through_most_posterior_infradentary, 218 Course_of_mandibular_canal /  passing_through_dentary not_passing_through_dentary, 219 Internasal_pits /  absent undifferentiated_or_anterior_palatal_fossa 'shallow, paired pits with strong midline ridge' 'deep, pear-shaped pits', 220 Fenestra_ventrolateralis /  absent _present common_ventral_fenestra_for_anterior_and_posterior_nostrils, 221 Ethmoid_articulation_for_palatoquadrate /  placed_on_postnasal_wall extends_posteriorly_to_the_level_of_N.II, 222 Eye_stalk_or_unfinished_area_on_neurocranial_wall_for_eye_stalk /  absent present, 223 Developed_postorbital_cavity /  absent present, 224 Postorbital_pila_ascending_from_basipterygoid_process_to_postorbital_process /  absent present, 225 Unconstricted_cranial_notochord /  absent present, 226 'Descending process of sphenoid (with its posterior extremity lacking periostegeal lining)' /  absent present, 227 Articulation_facet_with_hyomandibular /  'single-headed' 'double-headed', 228 Hyoid_arch_articulation /  on_lateral_commissure on_otic_capsule_wall, 229 Opercular_suspension_on_braincase /  absent present, 230 Posterior_postorbital_process /  absent present, 231 Basicranial_fenestra /  absent present, 232 'Otical process (an outgrowth from the lateral wall of the braincase penetrated by the branches of the r. oticus lateralis)' /  absent present, 233 Lateral_cranial_canal /  absent present, 234 Midline_canal_in_basicranium_for_dorsal_aorta /  absent present, 235 Vomerine_fangs /  absent present, 236 Vomeral_area_with_grooves_and_raised_areas /  absent present, 237 Parasphenoid /  protruding_forward_into_ethmoid_region_of_endocranium behind_ethmoid_region, 238 Denticulated_field_of_parasphenoid /  without_spiracular_groove with_spiracular_groove, 239 Ascending_process_of_parasphenoid /  absent present, 240 Shape_of_parasphenoid_denticulated_field /  'broad rhomboid or lozenge-shaped' 'broad, splint-shaped' 'slender, splint-shaped', 241 Parasphenoid_denticulated_field /  absent present, 242 Parasphenoid_denticle_field_ /  absent present, 243 Parasphenoid_denticle_field /  terminates_at_or_anterior_to_level_of_foramina_for_internal_carotid_arteries extends_posterior_to_foramina_for_internal_carotid_arteries, 244 Presupracleithrum /  absent present, 245 Anocleithrum /  element_developed_as_postcleithrum element_developed_as_anocleithrum_sensu_stricto, 246 Cleithra /  not_fused fused, 247 Relationship_of_clavicle_to_cleithrum /  ascending_process_of_clavicle_overlapping_cleithrum_laterally 'ascending process of clavicle wrapping round anterior edge of cleithrum, overlapping it both laterally and mesially', 248 Triradiate_scapulocoracoid /  absent present, 249 Subscapular_foramen /  absent present, 250 Endoskeletal_supports_in_pectoral_fin /  multiple_elements_articulating_with_girdle 'single element ("humerus") articulating with girdle', 251 Pectoral_propterygium /  absent present, 252 Pelvic_girdle_with_substantial_dermal_component /  yes no, 253 Pelvic_fin_spine /  absent present, 254 Articulated_jaws, 255 Endocranial_optic_fissure, 256 Admedian_spines_or_plates /  absent present, 257 Fin_spine_insertion, 258 Retrorse_denticles_on_adult_pectoral_spine /  absent present, 259 Sclerotic_plates /  present absent, 260 Areal_growth_in_postcranial_scale_crowns, 261 Scales_with_canal_system_in_crown_dentine_opening_out_through_pores_on_the_crown_surface, 262 'Lepidotrichia-like scale alignement', 263 Appositional_growth_in_postcranial_scales, 264 Hypermineralized_superficial_layer_of_scales, 265 Hypermineralized_superficial_layer_of_scales, 266 Enamel, 267 Spinal_plate ; 
	MATRIX
	Osteostraci            0001000000?000?0?100000-000-----0-0----0--?----------00000000-?0000000-000?0----?0??0-000-?00??000-??000-00-0??--?0-100-0-000?00-00---00??---0-00?000----0-00?----0--?0-----0--0--------------?----0-------0----0---------?0??0-??---?0???---------000-???0-00000-0000000-0
	Galeaspida             0?00-0-??00001?0?(0 1)000?0-000-----0-0----0--?----------000000?0-?0000000-000?0----?0??1?000-?00??000-0000--?----?--?------0-?--??0-?----0???---0-00?000----0-001----0--?0-----0--0--------------?----0-------0----0---------?0???-??---?0???---------000------000---??01??--0
	Acanthodes             000120011011111-0110-?00?01110000-0-1?0----0011101010?01?1??010?0111?0110111010011001011101001111?001100-1-0-1010010110010-0011110001000100--?-00---0--??0-00?----0--?0--1-----0----------??-00---?00------0----0---00-1--?????0?001?00??0---------000-?10101100000-00-00-0
	Achoania               001121?????????1?0-????10?????????????11?1?11??????0?011010?1??00100???1?????0?????????????????1???????10?1???????????1????????1???????????0?0????1???110???01?????????????0????100???????1010???1???1110??10101111011????30110111?????????010?0010??????01?0100?-?????010?
	Akmonistion            10012001?0-??21-?1?1-----000---10-0-?01110-0011?000?0101010?01001110101100?111?11?00??1110111010100?0010-1-0-1-001101110110001001000000000?0??-0----0--?----0?-------?---?----------------?????---?00------0-?-??---0?-1--020?0????1?00?00---------000-??01?01000-??01?0100
	Austroptyctodus        0001?0?1?00000?1?0-?1-001-00---0110-0010-01100????000?01010?0????101????????0?????????????????0???0??001001101-00000100?111001000?000011??????-0??00?????0-00?10100--1-11?------------?-???0???0---0?------0---??---0??0--??????????1??????????????0?1???????1?00-0?0?????0
	Bothriolepis           0000-01??00--?10?0-000010-00---0100-???0--?10000??00???0?0???????0?????00????????0????????????0????????100010?????1--00-0--11000-00---000?????-0-1?10??0?0-010-0101-0?011?0-???0------?-???????0---??------0---00---0?00--?0???????????????????????0?2????0--110--0-0?-1--0
	Brachyacanthus         000100?1000?010??100??-0?11000?0??0-??0----00?????????01?1?????????????????????????????????????????????11110-1000010?0??1?-00111011110011?0--?-00---?--??0-00?-------?---1--?--?-------?--??-??---?0?------0----0---0???--????????????????0--------000-????011?1000?00????0
	Brindabellaspis        000110?100111????0-?000?1-?????010???????????????????0?010000000000000-00000100?00??00100-00010000-0?0010????1-0001010??????0?????0?--???????0-?-?01???0?0-00010111100-11??-???????????-???0?000--?????????????????-????--02?100????11??00?????????????0?????110?-?-0?-???1
	Brochoadmones          0101000100?1010-0110??-0?000---10-0-??1100000?????????01?1?????????????????????????????????????????????0-1-0-??????--?0?10-00111111111011?0-0?-00---0--??0-00?-------?--------------------??-??---?0??-----0----0---0?-?--????????????????0--------000-????011?0001-00-1--0
	Buchanosteus           00?1?0?100111??0?0-001111-00---0110-??1--0?10010??0?001101000001010010-00000000?00??0010???0011000-0100100011?0?--1?1???????00?0??000-???????0-?-?00?????0-00010101011-11??-????------?-???????0---??------0---00---0000--02??1000001100000010000010010??????110--0-0?-???1
	Campbellodus           000??001?00000?1?0-?1-001-00---0100-0010-01100?0??000?0???????????????????????????????????????0????????100110???--1-?0??111001000?0-001?01????-?--?0?????0-00?10100--1-11?------------?-???0???0---0?------0---??---00-0--??????????1??????????????001?????1?1?0--0-0?-???1
	Cassidiceps            0001?00??0111100?10???-???111?10??0-??0----00?????????01?1?????????????????????????????????????????????0---0-110????????10-00111010010011?0--?-00--02--??0-00?----0--?0--?--?--?-------?--?????---?0?------0----0---0???--????????????????0--------000-????011?000?-00-???0
	Cheiracanthus          000120011011110-?111-?00?01110000-0-??0----0011001010?01?1???????1?????????????01??????????????????????0-1-0-1110010010?10-00111100010001?0--?-00--00--??0-00?----0--?0--1-----0----------??-??---?0?------0----0---0?-1--????????????????0--------000-????011?0000-00-???0
	Cheirolepis            001100111011112110-01-11(0 1)-1100101011??10-001111?10000?11110?011?011????101?100000?00????1??????111?11??10110-?????1?101010-00000-00---001?0000-011?0200101000011010--?20-00010010(0 1)0000??0?0000100101010000011000000?111100?0??????0??00??10?000101?(0 1)1201?0100100--0-0--0110
	Chondrenchelys         11012001?0???-1-?1?1-----000---00-0-??1100-0011?00011001110?0?000110??-111??0?????????????0?00110?0?0010-1-0-1-00110100-11000000-00---000?????-???--0--?----0?-------?---?--?--????----?--?????---?0????---0-?-???--???1--????????????????---?-??--000-??????100--????????0
	Cladodoides            110????????????-????---?-?????????????111?-0011?00???1010???00000110101000011111110010111111?0101010001???????????????????????????????????????-?----0--?----0?-------?---?--?--????-------?????---??????---0-?-???--0?-1--02?100???1?0??00---?-??--???-??????100?-??0??????
	Cladoselache           1101200100-??2?-?1?1-----000---10-0-?01110-00110000?0?01?10?0??0111????10???11?11???????1?1?101010??10?0-1-0-1-0011010101?-001000000?00000????-?----0--?----0?-------?---?--?--????----?--?????---?00???---0-?-???--???1--?????????1??????---?-??--000-????001000-0?0?????0
	Climatius              000100000000010-?100?-00?11100?0??0-??1100000111000?0?0??1???????1?????????????????????????????????????11110-100001000??10-00111011110011?000?-00--02--??0-00?----0--?0--1--?--?----------??-??---?0??-----0----0---00?1--????????????????0--------000-????011?100000111--0
	Cobelodus              1101?00??0-????-?1?1-----000---10-0-001110-0011?00010101?1??01000111101101011111110010111011001010000010-1-0-1-00110111011000000-00---0000????-???--0--?----0?-------?---?--?--????----?--?????---?0????---0-?-???--???1--02?1?0?0????0?00---?-??--000-??????1?0?-??0?????0
	Coccosteus             000??00?0??????0?0-001111-00---0110-??10-0110??????00?11?1?????????????00??????????????????0???????????100011?0?--1?????1?000000-0010-100?????-?--?0?????0-00010101011011?0-???0------?-01?000?0---0?------0---00---000?--?????????????????????????001?????00110--?-0?-???1
	Cowralepis             000??0?????????0?0-1?-0-1-0????0110-0?10-0110?????00??1????????????????????????????????????0???????????100110????????01?1?000000-00?0?1-00????-?--?0?????0-00?10101111010??-????------?-???010?0---0?------0---00---00??--?????????????????????????001?????001?0--??0?????1
	Culmacanthus           ?001?00110111101?100???1?000---0??0-??0----10?????1???01?1?????????????????????????????????????????????11110-1011010????10-00111100010011??--?-00--02--000-000----0--?0--?--?--0----------??-??---???------0----0---0???--????????????????0--------000-????011??101-?0-???0
	Debeerius              1101200??0???-1-?1?1-----000---00-0-00101?-0001?000?1001110?0?0?0111??-111??0?110??????10-0100100?0?00?0-1-0-1-00110100011?001-01000100100????-???--0--?----0?-------?---?--?--????----?--?????---?0????---0-?-???--???1--????????????????---?-??--000-???00?1?00-?????00-0
	Diabolepis             00?121?????????1?0-?1-1???????????????10-0011?????000011?10?0?100110???101?1?0?0?1??1?1?????00111?????????????????????????????????????????1001????0?1011110?00101??????0-??1????000???11011110?11????100---11000010?????1101000??0?0?0?0??010101011??????????100?-?????010?
	Dialipina              0??1?01?010001?0?0-01-101??????00?10??1?-00?1??????????1?1??????????????0??????????????????????????????10110-???????????10-00000-00--??11?0??????1??20??0{0 1}?00?110???-??0-?0????????00????01010?0???1?10????11??0????????1????????????????????????????10?????01?0--?-0?-0100
	Dicksonosteus          00?110?1?0?????0?0-001111-00---0100-??1??0110000????001101000001010010-00001000?00??00100-0001100000?0010001000?--1-101????000?0-?010-1??????0-???00?????0-00010101011-1100-???0------?-{0 1}1?01000---00------0---00---0000--02111000001100000010000010010000???110--0???????1
	Diplacanthus           000100011010010?0100-?01?000---00?0-??0--0-10?????0???01?1?????????????????????????????????????????????11110-111100001??10-00111110010011?0--?-00--00--??0-00?----0--?0-----?--0----------??-0?---?0?------0----0---0???--????????????????0--------000-?1??011?1111-10-1--0
	Doliodus               1?01?0000000???-?1???--0??00---?0?0-??1110-0011??????101010?00?00010???00??111?11?00????11??10101000?0?0-1?????????????????00??1???11?????000?-??--00--?----0?-------?0--?--?--?----------?????---?0??-----0-?-???--0?-1--02??0????1?0??00---------?-0-????0?10?00?-0?-???0
	Entelognathus          000??0???0000??0?0-01-111-110010101???1?????101?????00?1010?0000010????00?01????0???????????011000??10?100010??????????????00??0?????0????????-???00????00-00??0111-00?10000???0000?1??????????00??1?0?????110?0??????01??0???1??0?01100?00????????0010??????1?0?-0?0?????1
	Eusthenopteron         001120110000012100-01-110-11001010101110-001111100000011110111100110110101110000?1111111100?0011110101010110-0------000-10-00000-00---0111?010-00110101--10100001110-?10-10-01000001011101-02100?021110001-11??021111?111111000010100010001000020000221111000100--0-0?-0(0 1)00
	Euthacanthus           000100011011010-0100-?00?01100100-0-??0--0-0011???0?0?01?1???????1?????????????????????????????????????11110-10100100???10-00111011010011?0--?-00--00--??0-00?----0--?0--1-----????-------??-0?---?0?------0----0---0?-?--????????????????0--------000-????011?0000-00-???0
	Gogonasus              0011211100000?2100-01-110-1101?010101?10-001111100000011110111000110110101110000??111?11????0011110101010110-?????????0?????0??0??????0?1?1010100?10101--10100001110-?10-10-?10000010????????1????1?1???0??1??????????111111000010100010001000020000021111?00100--0?0?????0
	Guiyu                  0011201101000121?0-01-110-1100101010??11-1011?????000011?10?1???01001??10?1??0?0???????????????1???????10?110?--?-1?????1??001?1000010?11?000001??102001010001001110-?10-?0110000000000?001000?0?110?11101111001?11011??1?301?0110???0?????010000001220????11100?-??0??0101
	Gyracanthides_murrayi  000120000?100?--?11?-?-0-000---10-0-??0--0-00?????????0???????????????????????????????????????????????????-0-100001001??10-00111101100011?0--?-??---?--???-?0?-------?---------0----------??-??---???------0----?---0???--????????????????---------??0-????011?1001-00-???0
	Hamiltonichthys        11012001?00?020-?110---0-000---10-0-0?1110-0001?0?010101?11?00??0110??-?0??1???1????????110?0?10001??010-1-0-1-000101000110001001000110110????-00---0--?----0?-------?---?--?--?----------?????---?0??-----0-?-???--00?1--0???0????1?0??0?---------000-???1?01000-??0?????0
	Homalacanthus          000100011011111-0111-?00?01111000-0-??00-0000110010?0?01?1??????01???????1????????????????????1????????0-1-0-1110010?1??10-0011110001000100--0-00-002--??0-00?----0--?0--0--?--0----------??-0?---?0?------0----0---0?-1--????????????????0--------000-????011?0000-00-00-?
	Howqualepis            ?????01?0100012110-01-110-1100101011?1110101111?1??00?11?10?0110?111???101?????0????????????0?1111???1010110-?-???1??01110-00000-00---?011010?0110002100001000010110-?20-0001001?1100000?00000100101011?00011001000?1?110000????0?000?0??10001111111120??01001?0--0????????
	Ischnacanthus          000120011011110-0100-?00?01101000-0-??110111011100010?0??1???????1????????????????????????????1????????0-1-0-111001101??10-00111100010011?000?-00--00--??0-00?----0--?0--------0----------??-0?---?0??-----0----0---00-1--????????????????0--------000-????011?0001-00-????
	Kathemacanthus         0101000000?001?-?110-?00?000---00-0-??0----00?????000?01?1??????????????0??????????????????????????????0-1-0-??????-?00?10-00111010010011?0--?-00--00--??0-00?----0--?0--------0----------??-??---?0?------0----0---0?-1--????????????????0--------000-????011?10011000???0
	Kenichthys             00?121?101000??100-01-11?-??00101010??10--011?????000011??0?1?100110???1011????0??11??????????111??????10110-0----1-000-??????????????????101010??1??011110100101110-?10-?110010000101110111210010-1?100010111002110????1111000?10???0?????00002001001???????100?-?????????
	Ligulalepis            001??0?10??????1?0-?1-1??????????????????????????????0?101010?1?011010010??1?00001001?11100000111?????????????????????????????????????????0???????0??????0?0??10????-??0-???????????????00?000?0?????1???????????????????????101?000?0??1????????????????????10?????0??010?
	Lodeacanthus           000100011011110-?110??00?01111100-0-??00-000011101000?01??????????????????????????????1????????????????0-1-0?100?0?000??10-00111110100001?0--0-00-0021???0-00?-?--0--?0--1?----0-------?-??????----0?------0---00---0?-?--???0??????-?????0--------000-??-?011?0100-00-0??0
	Lophosteus             ???120?101?????0?0-?????????????????????????1?????????????????????????????????????????????????????????????????????????????????????????????0???-??????????????????????????????????????????????????????0??????????1????????????????????????????????????????????1??0??-0?-1--?
	Lupopsyrus             000100010?10020-??1?-?00?01010?00-0???0--0-00?????????0??1?????????????????????????????????????????????0-1-0-100001001??10-00111011110011?0--?-00--0?--??0-00?----0--?0--------0----------??-??---?0?------0----0---0???--????????????????0--------000-????011?0011-00?1--0
	Macropetalichthys      00?110?????????1?0-?00001-???????0?????0?????????????001100?0000000000-0000?1-1?0???0?100-?0010000-?00?10?1????????????????????1???10????????0-???00?????0-000101111000????-????------?-???0?0?0---??------0---??---????--???100????110000?????????001???????1??-??????????
	Meemannia              00?121?????????1?0-?1-1???????????????1?-0011?????000???????0?????????01?????????1??1?1?10??00111??1??????????????????????????????????????0???????0??????0??0?100????????????????????????0?010???????1??0??10????????????????????????0??1????????????????????1?0?-?????010?
	Mesacanthus            000120011?11110-?100??00?01110000-0-??0----0011?000?0?01?1???????1?????????????0???????????????????????0-110-111001100??10-00111010010001?0--?-00--021-??0-00?----0--?0--1-----0----------??-0?---?0?------0----0---00-1--????????????????0--------000-????011?0000-00-???0
	Miguashaia             001120110000012100-01-111-00---01010??10-001111100?00?11?1??0????1?????????????????????????????????????10110-????????00?10-00000-00---0111?000-0010010?101010?101?10-?10-10?011000?---?-11?021?00-10?10000011110011?11??11??????1?????????0??00001?0210????001?0--0?0??0100
	Mimipiscis             001120110100012110-01-110-11001010111110-0011111100000111101011001111101011110000100111110000011110111010110-0----1-001110000000-00---001101000110002100001000010110-?20-000100101101000010000100101110000011000000111110000000100000000110001011011120100100100--0?0??0110
	Moythomasia            001120110100012110-01-11?-1100101011?110-0011111100000111101011001111101011110000100111110000011110111010110-0----1-001110000000-00---001101000110002100001000010110-?20-00010010110100001000010010111{0 1}0000110000001??110000000?0000000?110001111111120100100100--0?0??0110
	Nerepisacanthus        0001000(0 1)1011110-?11?-?00?000---10-0-??11?1110?????0?0?01?1???????1?????????????????????????????????????0-110-101001100??10-00111000010?11?000?-00---2--??0-00?-------?---?-----?----------??-??---?0??-----0----0---0??1--????????????????0--------000-????111?000100?01--0
	Obtusacanthus          01010000-0?0020-?110-?00?000---00-0-??0----00?????????0??1?????????????????????????????????????????????0-1-0-??????-?0??10-00111001110011?0--?-00--00--??0-00?-------?0--------0----------??-??---?0?------0----0---0?-?--????????????????0--------000-????011?0001-00?1--0
	Onychodus              001120110000112100-01-111-00---01010?111010111110??00?11?10111?001001-?10111?0?0?100??1?????0?1111?????10110-0----1-000?10-00000-00---0111?00?-00110100101010?101110-?10-1010110100000011110?1000110010100111001111011?11130100010000???0??010010000220001000100--0-0??0100
	Onychoselache          1101?001?0-00-0-?1?1---0-000---?0-0-??1110-0001?0?0?0101?1??0????11?????0???????0?????????????????1????0-1-0-1-100101000110001001000100110????-0-?--0--?----0?-------?---?--?--????----?--?????---?0????---0-?-???--???1--????????????????---?-??--000-???10?1000-?-0?-0100
	Orthacanthus           1101200????????-?1??---0-?00---10-0-001110-00111000101010?1?00000110101000011111110010111111101010100010-1-0-1-0011011??11000100?00??10-10????-0??--0--?----0?-------?---?--?--????----?--?????---?00???---0-?-???--???1--?????????1??????0--?-??--000-??????1000-?????1--0
	Osorioichthys          00?1201?0????1?110-01-11?-1100101011??1???0?1??????????1???????????????????????????????????????????????10110-??????????????00??0-00---????010?0????0210000100?1001????20-0001??1?1100?0???0000?00?11?10?00?110?00???????00?????????????????????????1120??????1?0?-0???????0
	Osteolepis             001121110100012100-01-11?-1100101010??10-001111?????0011110?1?10011011?101110??0011?1111??0?00111?0101010110-???????????10-00000-00---?11110?0100110101--10100001110-?10-10-?1???????????????1????2111??0??11??????????11111000010100010001000020000221111?00100--0?0??0100
	Parayunnanolepis       0??1?0?1?0?11?10?0-000010-0----0100-????????0??????????0???????????????????????????????????????????????100010?????????0?10010000?00---?00?????-?--?1???0?0?010-0101-0?-11??-???0------?-???????0---0?------0---??---????--?0???????????????????????002????010110--????????0
	Parexus                000100000000010-?100???0?11?0000??0-??1100000?????????01?1?????????????????????????????????????????????11110-101001000??10-00111011111011?000?-00--0?--??0-00?----0--?0--1--?--?-------?--?????---?0??-----0----0---0???--????????????????0--------000-????011?100010001--0
	Poracanthodes          0001(0 2)0010011110-?10????0??????????0-??110111011?000?0????????????1?????????????????????????????????????0-1-0-111001100??10-00111000010011?000?-00---?--??0-00?-------?---?-----?-------?--??-??---?0??-----0----0---00-1--????????????????0--------000-????011?0001-10-1--0
	Porolepis              001121110100012100-01-110-110?101010?1110101111100000011110?11?0011011?1011100?0??10??11????001111??01?10110-0----1-000?10-00000-00---?11?1010100110???10??10??00110-??0-???01??000?????1?1??10???2111?11101???0?11?11111121?0001??000???0???1010???2????1000100--??0??????
	Powichthys             001121?10100012100-01-11?-1100?0101???11??011?????000011110?111001101??101?1?0?0??10????????0011110?01010110-?????????????????????????????101111??0010111101011011????10-??10??0000101110111100010?1?101110101001110????1121000?1110?011?0101101001021111100?100--?????????
	Promesacanthus         00012001101111?-?101??00?01110000-0-??0----0011???010?01?1???????1??????????????1??????????????????????0-1-0-11100?001??10-00111011010001?0--?-00--00--??0-00?----0--?0--?-----0----------??-??---?0?------0----0---0?-1--????????????????0--------000-????011?0000-00-???0
	Psarolepis             00?121?001?0??21?0-01-?10-????????????11?1011?????000011010?1?10010011?10?11?0?0?100??1?100000111??????10?1??????-1??01?????01?10?0010????000001??10??110???0100??10-??0-?1010??111000010110000?011??11101110101111011??113011011000?0001??01000000??{1 2}00001111000-??0??0101
	Pterichthyodes         0?0??0-1?0???010?0-00??10-0?---0100-??0--???0??????????0?0???????0????????????????????????????0????????1?0010?????1--00-0--11?00?00--?000?????-?--?10??0?0-010-0101-0?011??-???0------?-???????0---??------0---??---????--?????????????????????????002???????110?-??0?????0
	Ptomacanthus           ?00100?00011010-?100??00?01?0001??????1100-00110000???01?10??0????0????0????0000????????????????????10?11110-100001010??10-00111011110011?000?-00---?--??0-00?-------?---1--?--?----------?????---?0??-----0-?-???--0?-1--????????????0??00--------000-?????11?00000001???0
	Pucapampella           110??0?????????-????---?-??????????????????????????????1????000001101?1100?110101100?01?101010111?00100???????????????????????????????????????-???-?0--?----??-???????---?--?--????-------?????---??????---0-?-???--????--?2?10????1?0??00---?-??--00?-??????10????????????
	Rhadinacanthus         000100011011110?0100-?01?000---0??0-??0--0-10?????0???01?1?????????????????????????????????????????????11110-111100001??10-00111110010011?0--?-00--00--?-0-00?----0--?0-----?--0----------??-??---?0?------0----0---0???--????????????????0--------000-????011?1111-00-1--0
	Rhamphodopsis          000??0???????0?1?0-?1-001-00---0110-??10-01100????????0???????????????????????????????????????0????????10011??0?--1-????111001000?0110?10?????-?0??0?????0-00?1010??01-11?------------?-???0???0---0?------0---??---0???--??????????1??????????????000??????01?0--??0?????1
	Sigaspis               0????0???0???010?0-00111?-00---010??????????0??????????????????????????????????????????????????????????100010?????????1?1?0000?0??000-?????????????0?????0?00?10101000?10?0-???0------?-11?????0--?0?------0---??---????--?????????????????????????000?????101?0--??0?????1
	Styloichthys           00?121?101000?2100-01-11?-????????????11??011?????000011110?1?1001101?0101110??0?110??1???0?0011100101010110-0----1-000-???????0??????????00?011??1???01????00?01110-??0-?1?0010??0101110111200?101??101???100101110????1121010?1110?01??0?00001011??211110??100?-?????010?
	Tamiobatis             1101?0?000-00??-?11?---0-?????????????1110-0011?000??101??0?000001101010000111111?00??1?111110101000001?-1-??????1???????????1?01??110???00???-???--0--?----0?-------?---?--?--????----?--?????---?????----0-?-???--???1--02???0?0?1??0?00---?-??--000-?????11?00-?10?1???0
	Tetanopsyrus           000120011011110-?110??00?000---00-0-??10-0010010001?0?01?1?????????????????????????????????????????????0-1-0-100001?010?10-00111000110011?0--?-00--00--??0-00?----0--?0--------0----------??-??---?0?------0----0---00-1--????????????????0--------000-????011?0001-00-???0
	Tristychius            11012001?0-??-?-?1?1-----000---00-0-?01110-0001?0?010101010?000001101?-1000101?-0?00??1???11101000?10010-1-0-1-001101000110001001000110110????-???--0--?----0?-------?---?--?--????----?--?????---?0???----0-?-???--???1--????????????????---?-??----0-???1001000-????????0
	Triazeugacanthus       000100011011110-111???00?01011000-0-??00-0000?1???????01??????????????????????????????1????????????????0-1-0???0?0?000??10-00111110100001?0--0-00-0021???0-00?-?--0--?0--0?----0-------?-??????----0?------0---00---0?-?--???0??????-?????0--------000-??-?011?0000-00-0110
	Uraniacanthus          000100011011110-?100-?01?01000100-0-??0----10?????1???0??1?????????????????????????????????????????????0-1-0-1011000?00?10-00111111110?11?0--?-00--0?--??0-00?----0--?0--------0----------??-??---???------0----0---0?-?--????????????????0--------000-????011??101-1?-1--0
	Vernicomacanthus       000??0???????1?-??0???0???100??0??????11?0000?????????0??????????????????????????????????????????????????110-1?000???1??10-00111011110011?0?0?-00---?--??0-00?-------?---?--?--?-------?--?????---????-----0----0---0???--????????????????0--------000-?????1101010???????0
	Youngolepis            00?121?101000?2100-01-11?-?????0101???11??01111???000011110?011001101101011100?0011011111?000011110101010110-0----1-000-???????0??????????101111??0?10111???00101110-?10-?110010000101110111100110-1?10011010(0 1)101110???11121000?1110?001001101010{0 1}1??211110??1?0?-?????0100

;

END;
BEGIN ASSUMPTIONS;
	TYPESET * UNTITLED   =  unord:  1 -  267;

END;

BEGIN NOTES;

	SUT   TAXON = 35 NAME = color INTEGER = 0;
	SUT   TAXON = 39 NAME = color INTEGER = 0;
	SUT   TAXON = 43 NAME = color INTEGER = 0;
	SUT   TAXON = 52 NAME = color INTEGER = 0;
	SUT   TAXON = 76 NAME = color INTEGER = 0;

	SU  T = 29 C = 1 N = color I = 7;
	SU  T = 35 C = 1 N = color I = 4;
	SU  T = 43 C = 1 N = color I = 7;
	SU  T = 52 C = 1 N = color I = 4;
	SU  T = 76 C = 1 N = color I = 7;

	SU  T = 1 C = 2 N = color I = 7;
	SU  T = 2 C = 2 N = color I = 7;
	SU  T = 7 C = 2 N = color I = 4;
	SU  T = 28 C = 2 N = color I = 7;
	SU  T = 35 C = 2 N = color I = 4;
	SU  T = 43 C = 2 N = color I = 7;
	SU  T = 49 C = 2 N = color I = 7;
	SU  T = 52 C = 2 N = color I = 4;
	SU  T = 66 C = 2 N = color I = 4;
	SU  T = 69 C = 2 N = color I = 7;
	SU  T = 76 C = 2 N = color I = 7;

	SU  T = 13 C = 3 N = color I = 4;
	SU  T = 15 C = 3 N = color I = 7;
	SU  T = 25 C = 3 N = color I = 7;
	SU  T = 26 C = 3 N = color I = 4;
	SU  T = 35 C = 3 N = color I = 4;
	SU  T = 41 C = 3 N = color I = 7;
	SU  T = 43 C = 3 N = color I = 7;
	SU  T = 47 C = 3 N = color I = 7;
	SU  T = 49 C = 3 N = color I = 7;
	SU  T = 52 C = 3 N = color I = 4;
	SU  T = 65 C = 3 N = color I = 7;
	SU  T = 72 C = 3 N = color I = 7;
	SU  T = 76 C = 3 N = color I = 7;
	SU  T = 79 C = 3 N = color I = 7;

	SU  T = 8 C = 4 N = color I = 4;
	SU  T = 13 C = 4 N = color I = 4;
	SU  T = 23 C = 4 N = color I = 4;
	SU  T = 26 C = 4 N = color I = 4;
	SU  T = 29 C = 4 N = color I = 4;
	SU  T = 35 C = 4 N = color I = 4;
	SU  T = 37 C = 4 N = color I = 7;
	SU  T = 39 C = 4 N = color I = 4;
	SU  T = 43 C = 4 N = color I = 7;
	SU  T = 45 C = 4 N = color I = 4;
	SU  T = 48 C = 4 N = color I = 4;
	SU  T = 52 C = 4 N = color I = 4;
	SU  T = 60 C = 4 N = color I = 4;
	SU  T = 67 C = 4 N = color I = 4;
	SU  T = 69 C = 4 N = color I = 4;
	SU  T = 76 C = 4 N = color I = 7;

	SU  T = 8 C = 5 N = color I = 4;
	SU  T = 9 C = 5 N = color I = 4;
	SU  T = 15 C = 5 N = color I = 7;
	SU  T = 28 C = 5 N = color I = 4;
	SU  T = 35 C = 5 N = color I = 4;
	SU  T = 37 C = 5 N = color I = 7;
	SU  T = 39 C = 5 N = color I = 4;
	SU  T = 43 C = 5 N = color I = 7;
	SU  T = 45 C = 5 N = color I = 4;
	SU  T = 48 C = 5 N = color I = 4;
	SU  T = 52 C = 5 N = color I = 4;
	SU  T = 53 C = 5 N = color I = 5;
	SU  T = 60 C = 5 N = color I = 4;
	SU  T = 61 C = 5 N = color I = 7;
	SU  T = 64 C = 5 N = color I = 4;
	SU  T = 65 C = 5 N = color I = 4;
	SU  T = 67 C = 5 N = color I = 4;
	SU  T = 69 C = 5 N = color I = 4;
	SU  T = 76 C = 5 N = color I = 7;
	SU  T = 77 C = 5 N = color I = 4;

	SU  T = 35 C = 6 N = color I = 4;
	SU  T = 43 C = 6 N = color I = 7;
	SU  T = 52 C = 6 N = color I = 4;
	SU  T = 69 C = 6 N = color I = 4;
	SU  T = 76 C = 6 N = color I = 7;

	SU  C = 7 N = color I = 7;
	SU  T = 1 C = 7 N = color I = 7;
	SU  T = 2 C = 7 N = color I = 7;
	SU  T = 3 C = 7 N = color I = 7;
	SU  T = 4 C = 7 N = color I = 7;
	SU  T = 5 C = 7 N = color I = 7;
	SU  T = 6 C = 7 N = color I = 7;
	SU  T = 7 C = 7 N = color I = 7;
	SU  T = 8 C = 7 N = color I = 7;
	SU  T = 9 C = 7 N = color I = 7;
	SU  T = 10 C = 7 N = color I = 7;
	SU  T = 11 C = 7 N = color I = 7;
	SU  T = 12 C = 7 N = color I = 7;
	SU  T = 13 C = 7 N = color I = 7;
	SU  T = 14 C = 7 N = color I = 7;
	SU  T = 15 C = 7 N = color I = 7;
	SU  T = 16 C = 7 N = color I = 7;
	SU  T = 17 C = 7 N = color I = 7;
	SU  T = 18 C = 7 N = color I = 7;
	SU  T = 19 C = 7 N = color I = 7;
	SU  T = 20 C = 7 N = color I = 7;
	SU  T = 21 C = 7 N = color I = 7;
	SU  T = 22 C = 7 N = color I = 7;
	SU  T = 23 C = 7 N = color I = 7;
	SU  T = 24 C = 7 N = color I = 7;
	SU  T = 25 C = 7 N = color I = 7;
	SU  T = 26 C = 7 N = color I = 7;
	SU  T = 27 C = 7 N = color I = 7;
	SU  T = 28 C = 7 N = color I = 7;
	SU  T = 29 C = 7 N = color I = 7;
	SU  T = 30 C = 7 N = color I = 7;
	SU  T = 31 C = 7 N = color I = 7;
	SU  T = 32 C = 7 N = color I = 7;
	SU  T = 33 C = 7 N = color I = 7;
	SU  T = 34 C = 7 N = color I = 7;
	SU  T = 35 C = 7 N = color I = 7;
	SU  T = 36 C = 7 N = color I = 7;
	SU  T = 37 C = 7 N = color I = 7;
	SU  T = 38 C = 7 N = color I = 7;
	SU  T = 39 C = 7 N = color I = 7;
	SU  T = 40 C = 7 N = color I = 7;
	SU  T = 41 C = 7 N = color I = 7;
	SU  T = 42 C = 7 N = color I = 7;
	SU  T = 43 C = 7 N = color I = 7;
	SU  T = 44 C = 7 N = color I = 7;
	SU  T = 45 C = 7 N = color I = 7;
	SU  T = 46 C = 7 N = color I = 7;
	SU  T = 47 C = 7 N = color I = 7;
	SU  T = 48 C = 7 N = color I = 7;
	SU  T = 49 C = 7 N = color I = 7;
	SU  T = 50 C = 7 N = color I = 7;
	SU  T = 51 C = 7 N = color I = 7;
	SU  T = 52 C = 7 N = color I = 7;
	SU  T = 53 C = 7 N = color I = 7;
	SU  T = 54 C = 7 N = color I = 7;
	SU  T = 55 C = 7 N = color I = 7;
	SU  T = 56 C = 7 N = color I = 7;
	SU  T = 57 C = 7 N = color I = 7;
	SU  T = 58 C = 7 N = color I = 7;
	SU  T = 59 C = 7 N = color I = 7;
	SU  T = 60 C = 7 N = color I = 7;
	SU  T = 61 C = 7 N = color I = 7;
	SU  T = 62 C = 7 N = color I = 7;
	SU  T = 63 C = 7 N = color I = 7;
	SU  T = 64 C = 7 N = color I = 7;
	SU  T = 65 C = 7 N = color I = 7;
	SU  T = 66 C = 7 N = color I = 7;
	SU  T = 67 C = 7 N = color I = 7;
	SU  T = 68 C = 7 N = color I = 7;
	SU  T = 69 C = 7 N = color I = 7;
	SU  T = 70 C = 7 N = color I = 7;
	SU  T = 71 C = 7 N = color I = 7;
	SU  T = 72 C = 7 N = color I = 7;
	SU  T = 73 C = 7 N = color I = 7;
	SU  T = 74 C = 7 N = color I = 7;
	SU  T = 75 C = 7 N = color I = 7;
	SU  T = 76 C = 7 N = color I = 7;
	SU  T = 77 C = 7 N = color I = 7;
	SU  T = 78 C = 7 N = color I = 7;
	SU  T = 79 C = 7 N = color I = 7;

	SU  C = 8 N = color I = 5;
	SU  C = 8 N = selected B = TRUE;
	SU  T = 1 C = 8 N = color I = 5;
	SU  T = 2 C = 8 N = color I = 5;
	SU  T = 3 C = 8 N = color I = 5;
	SU  T = 4 C = 8 N = color I = 5;
	SU  T = 5 C = 8 N = color I = 5;
	SU  T = 6 C = 8 N = color I = 5;
	SU  T = 7 C = 8 N = color I = 5;
	SU  T = 8 C = 8 N = color I = 5;
	SU  T = 9 C = 8 N = color I = 5;
	SU  T = 10 C = 8 N = color I = 5;
	SU  T = 11 C = 8 N = color I = 5;
	SU  T = 12 C = 8 N = color I = 5;
	SU  T = 13 C = 8 N = color I = 5;
	SU  T = 14 C = 8 N = color I = 5;
	SU  T = 15 C = 8 N = color I = 5;
	SU  T = 16 C = 8 N = color I = 5;
	SU  T = 17 C = 8 N = color I = 5;
	SU  T = 18 C = 8 N = color I = 5;
	SU  T = 19 C = 8 N = color I = 5;
	SU  T = 20 C = 8 N = color I = 5;
	SU  T = 21 C = 8 N = color I = 5;
	SU  T = 22 C = 8 N = color I = 5;
	SU  T = 23 C = 8 N = color I = 5;
	SU  T = 24 C = 8 N = color I = 5;
	SU  T = 25 C = 8 N = color I = 5;
	SU  T = 26 C = 8 N = color I = 5;
	SU  T = 27 C = 8 N = color I = 5;
	SU  T = 28 C = 8 N = color I = 5;
	SU  T = 29 C = 8 N = color I = 5;
	SU  T = 30 C = 8 N = color I = 5;
	SU  T = 31 C = 8 N = color I = 5;
	SU  T = 32 C = 8 N = color I = 5;
	SU  T = 33 C = 8 N = color I = 5;
	SU  T = 34 C = 8 N = color I = 5;
	SU  T = 35 C = 8 N = color I = 5;
	SU  T = 36 C = 8 N = color I = 5;
	SU  T = 37 C = 8 N = color I = 5;
	SU  T = 38 C = 8 N = color I = 5;
	SU  T = 39 C = 8 N = color I = 5;
	SU  T = 40 C = 8 N = color I = 5;
	SU  T = 41 C = 8 N = color I = 5;
	SU  T = 42 C = 8 N = color I = 5;
	SU  T = 43 C = 8 N = color I = 5;
	SU  T = 44 C = 8 N = color I = 5;
	SU  T = 45 C = 8 N = color I = 5;
	SU  T = 46 C = 8 N = color I = 5;
	SU  T = 47 C = 8 N = color I = 5;
	SU  T = 48 C = 8 N = color I = 5;
	SU  T = 49 C = 8 N = color I = 5;
	SU  T = 50 C = 8 N = color I = 5;
	SU  T = 51 C = 8 N = color I = 5;
	SU  T = 52 C = 8 N = color I = 5;
	SU  T = 53 C = 8 N = color I = 5;
	SU  T = 54 C = 8 N = color I = 5;
	SU  T = 55 C = 8 N = color I = 5;
	SU  T = 56 C = 8 N = color I = 5;
	SU  T = 57 C = 8 N = color I = 5;
	SU  T = 58 C = 8 N = color I = 5;
	SU  T = 59 C = 8 N = color I = 5;
	SU  T = 60 C = 8 N = color I = 5;
	SU  T = 61 C = 8 N = color I = 5;
	SU  T = 62 C = 8 N = color I = 5;
	SU  T = 63 C = 8 N = color I = 5;
	SU  T = 64 C = 8 N = color I = 5;
	SU  T = 65 C = 8 N = color I = 5;
	SU  T = 66 C = 8 N = color I = 5;
	SU  T = 67 C = 8 N = color I = 5;
	SU  T = 68 C = 8 N = color I = 5;
	SU  T = 69 C = 8 N = color I = 5;
	SU  T = 70 C = 8 N = color I = 5;
	SU  T = 71 C = 8 N = color I = 5;
	SU  T = 72 C = 8 N = color I = 5;
	SU  T = 73 C = 8 N = color I = 5;
	SU  T = 74 C = 8 N = color I = 5;
	SU  T = 75 C = 8 N = color I = 5;
	SU  T = 76 C = 8 N = color I = 5;
	SU  T = 77 C = 8 N = color I = 5;
	SU  T = 78 C = 8 N = color I = 5;
	SU  T = 79 C = 8 N = color I = 5;

	SU  T = 7 C = 9 N = color I = 7;
	SU  T = 8 C = 9 N = color I = 4;
	SU  T = 15 C = 9 N = color I = 7;
	SU  T = 19 C = 9 N = color I = 4;
	SU  T = 21 C = 9 N = color I = 4;
	SU  T = 23 C = 9 N = color I = 4;
	SU  T = 31 C = 9 N = color I = 4;
	SU  T = 32 C = 9 N = color I = 4;
	SU  T = 35 C = 9 N = color I = 4;
	SU  T = 37 C = 9 N = color I = 7;
	SU  T = 39 C = 9 N = color I = 4;
	SU  T = 43 C = 9 N = color I = 7;
	SU  T = 48 C = 9 N = color I = 4;
	SU  T = 49 C = 9 N = color I = 7;
	SU  T = 52 C = 9 N = color I = 4;
	SU  T = 53 C = 9 N = color I = 4;
	SU  T = 67 C = 9 N = color I = 7;
	SU  T = 69 C = 9 N = color I = 4;
	SU  T = 73 C = 9 N = color I = 4;
	SU  T = 76 C = 9 N = color I = 7;

	SU  T = 2 C = 10 N = color I = 4;
	SU  T = 7 C = 10 N = color I = 7;
	SU  T = 8 C = 10 N = color I = 4;
	SU  T = 15 C = 10 N = color I = 7;
	SU  T = 29 C = 10 N = color I = 4;
	SU  T = 35 C = 10 N = color I = 4;
	SU  T = 43 C = 10 N = color I = 7;
	SU  T = 52 C = 10 N = color I = 4;
	SU  T = 65 C = 10 N = color I = 4;
	SU  T = 69 C = 10 N = color I = 4;
	SU  T = 76 C = 10 N = color I = 7;

	SU  C = 11 N = color I = 7;
	SU  T = 7 C = 11 N = color I = 7;
	SU  T = 16 C = 11 N = color I = 7;
	SU  T = 35 C = 11 N = color I = 4;
	SU  T = 36 C = 11 N = color I = 7;
	SU  T = 37 C = 11 N = color I = 7;
	SU  T = 43 C = 11 N = color I = 7;
	SU  T = 52 C = 11 N = color I = 4;
	SU  T = 64 C = 11 N = color I = 7;
	SU  T = 76 C = 11 N = color I = 7;

	SU  T = 2 C = 12 N = color I = 7;
	SU  T = 28 C = 12 N = color I = 4;
	SU  T = 29 C = 12 N = color I = 4;
	SU  T = 35 C = 12 N = color I = 4;
	SU  T = 43 C = 12 N = color I = 7;
	SU  T = 45 C = 12 N = color I = 4;
	SU  T = 48 C = 12 N = color I = 4;
	SU  T = 52 C = 12 N = color I = 4;
	SU  T = 60 C = 12 N = color I = 4;
	SU  T = 69 C = 12 N = color I = 4;
	SU  T = 76 C = 12 N = color I = 7;

	SU  C = 13 N = color I = 7;
	SU  T = 1 C = 13 N = color I = 7;
	SU  T = 2 C = 13 N = color I = 7;
	SU  T = 3 C = 13 N = color I = 7;
	SU  T = 4 C = 13 N = color I = 7;
	SU  T = 5 C = 13 N = color I = 7;
	SU  T = 6 C = 13 N = color I = 7;
	SU  T = 7 C = 13 N = color I = 7;
	SU  T = 8 C = 13 N = color I = 7;
	SU  T = 9 C = 13 N = color I = 7;
	SU  T = 10 C = 13 N = color I = 7;
	SU  T = 11 C = 13 N = color I = 7;
	SU  T = 12 C = 13 N = color I = 7;
	SU  T = 13 C = 13 N = color I = 7;
	SU  T = 14 C = 13 N = color I = 7;
	SU  T = 15 C = 13 N = color I = 7;
	SU  T = 16 C = 13 N = color I = 7;
	SU  T = 17 C = 13 N = color I = 7;
	SU  T = 18 C = 13 N = color I = 7;
	SU  T = 19 C = 13 N = color I = 7;
	SU  T = 20 C = 13 N = color I = 7;
	SU  T = 21 C = 13 N = color I = 7;
	SU  T = 22 C = 13 N = color I = 7;
	SU  T = 23 C = 13 N = color I = 7;
	SU  T = 24 C = 13 N = color I = 7;
	SU  T = 25 C = 13 N = color I = 7;
	SU  T = 26 C = 13 N = color I = 7;
	SU  T = 27 C = 13 N = color I = 7;
	SU  T = 28 C = 13 N = color I = 7;
	SU  T = 29 C = 13 N = color I = 7;
	SU  T = 30 C = 13 N = color I = 7;
	SU  T = 31 C = 13 N = color I = 7;
	SU  T = 32 C = 13 N = color I = 7;
	SU  T = 33 C = 13 N = color I = 7;
	SU  T = 34 C = 13 N = color I = 7;
	SU  T = 35 C = 13 N = color I = 7;
	SU  T = 36 C = 13 N = color I = 7;
	SU  T = 37 C = 13 N = color I = 7;
	SU  T = 38 C = 13 N = color I = 7;
	SU  T = 39 C = 13 N = color I = 7;
	SU  T = 40 C = 13 N = color I = 7;
	SU  T = 41 C = 13 N = color I = 7;
	SU  T = 42 C = 13 N = color I = 7;
	SU  T = 43 C = 13 N = color I = 7;
	SU  T = 44 C = 13 N = color I = 7;
	SU  T = 45 C = 13 N = color I = 7;
	SU  T = 46 C = 13 N = color I = 7;
	SU  T = 47 C = 13 N = color I = 7;
	SU  T = 48 C = 13 N = color I = 7;
	SU  T = 49 C = 13 N = color I = 7;
	SU  T = 50 C = 13 N = color I = 7;
	SU  T = 51 C = 13 N = color I = 7;
	SU  T = 52 C = 13 N = color I = 7;
	SU  T = 53 C = 13 N = color I = 7;
	SU  T = 54 C = 13 N = color I = 7;
	SU  T = 55 C = 13 N = color I = 7;
	SU  T = 56 C = 13 N = color I = 7;
	SU  T = 57 C = 13 N = color I = 7;
	SU  T = 58 C = 13 N = color I = 7;
	SU  T = 59 C = 13 N = color I = 7;
	SU  T = 60 C = 13 N = color I = 7;
	SU  T = 61 C = 13 N = color I = 7;
	SU  T = 62 C = 13 N = color I = 7;
	SU  T = 63 C = 13 N = color I = 7;
	SU  T = 64 C = 13 N = color I = 7;
	SU  T = 65 C = 13 N = color I = 7;
	SU  T = 66 C = 13 N = color I = 7;
	SU  T = 67 C = 13 N = color I = 7;
	SU  T = 68 C = 13 N = color I = 7;
	SU  T = 69 C = 13 N = color I = 7;
	SU  T = 70 C = 13 N = color I = 7;
	SU  T = 71 C = 13 N = color I = 7;
	SU  T = 72 C = 13 N = color I = 7;
	SU  T = 73 C = 13 N = color I = 7;
	SU  T = 74 C = 13 N = color I = 7;
	SU  T = 75 C = 13 N = color I = 7;
	SU  T = 76 C = 13 N = color I = 7;
	SU  T = 77 C = 13 N = color I = 7;
	SU  T = 78 C = 13 N = color I = 7;
	SU  T = 79 C = 13 N = color I = 7;

	SU  C = 14 N = color I = 7;
	SU  T = 35 C = 14 N = color I = 4;
	SU  T = 43 C = 14 N = color I = 7;
	SU  T = 52 C = 14 N = color I = 4;
	SU  T = 69 C = 14 N = color I = 4;
	SU  T = 76 C = 14 N = color I = 7;

	SU  C = 15 N = color I = 5;
	SU  T = 10 C = 15 N = color I = 4;
	SU  T = 13 C = 15 N = color I = 4;
	SU  T = 35 C = 15 N = color I = 4;
	SU  T = 43 C = 15 N = color I = 7;
	SU  T = 52 C = 15 N = color I = 4;
	SU  T = 61 C = 15 N = color I = 4;
	SU  T = 65 C = 15 N = color I = 4;
	SU  T = 67 C = 15 N = color I = 4;
	SU  T = 69 C = 15 N = color I = 4;
	SU  T = 76 C = 15 N = color I = 7;
	SU  T = 77 C = 15 N = color I = 4;

	SU  T = 10 C = 16 N = color I = 4;
	SU  T = 35 C = 16 N = color I = 4;
	SU  T = 37 C = 16 N = color I = 4;
	SU  T = 43 C = 16 N = color I = 7;
	SU  T = 45 C = 16 N = color I = 4;
	SU  T = 48 C = 16 N = color I = 4;
	SU  T = 52 C = 16 N = color I = 4;
	SU  T = 60 C = 16 N = color I = 4;
	SU  T = 61 C = 16 N = color I = 4;
	SU  T = 64 C = 16 N = color I = 4;
	SU  T = 67 C = 16 N = color I = 4;
	SU  T = 76 C = 16 N = color I = 7;
	SU  T = 78 C = 16 N = color I = 4;

	SU  T = 35 C = 17 N = color I = 4;
	SU  T = 43 C = 17 N = color I = 7;
	SU  T = 52 C = 17 N = color I = 4;
	SU  T = 69 C = 17 N = color I = 4;
	SU  T = 76 C = 17 N = color I = 7;

	SU  T = 2 C = 18 N = color I = 7;
	SU  T = 35 C = 18 N = color I = 4;
	SU  T = 43 C = 18 N = color I = 7;
	SU  T = 52 C = 18 N = color I = 4;
	SU  T = 69 C = 18 N = color I = 4;
	SU  T = 76 C = 18 N = color I = 7;

	SU  T = 35 C = 19 N = color I = 4;
	SU  T = 43 C = 19 N = color I = 7;
	SU  T = 52 C = 19 N = color I = 4;
	SU  T = 69 C = 19 N = color I = 4;
	SU  T = 76 C = 19 N = color I = 7;
	SU  T = 78 C = 19 N = color I = 4;

	SU  T = 6 C = 20 N = color I = 4;
	SU  T = 12 C = 20 N = color I = 4;
	SU  T = 35 C = 20 N = color I = 4;
	SU  T = 43 C = 20 N = color I = 7;
	SU  T = 48 C = 20 N = color I = 4;
	SU  T = 52 C = 20 N = color I = 4;
	SU  T = 69 C = 20 N = color I = 4;
	SU  T = 70 C = 20 N = color I = 4;
	SU  T = 76 C = 20 N = color I = 7;

	SU  T = 14 C = 21 N = color I = 4;
	SU  T = 19 C = 21 N = color I = 4;
	SU  T = 28 C = 21 N = color I = 4;
	SU  T = 29 C = 21 N = color I = 4;
	SU  T = 32 C = 21 N = color I = 4;
	SU  T = 35 C = 21 N = color I = 4;
	SU  T = 37 C = 21 N = color I = 4;
	SU  T = 39 C = 21 N = color I = 4;
	SU  T = 40 C = 21 N = color I = 4;
	SU  T = 43 C = 21 N = color I = 7;
	SU  T = 45 C = 21 N = color I = 4;
	SU  T = 52 C = 21 N = color I = 4;
	SU  T = 53 C = 21 N = color I = 4;
	SU  T = 69 C = 21 N = color I = 4;
	SU  T = 76 C = 21 N = color I = 7;
	SU  T = 77 C = 21 N = color I = 4;

	SU  T = 19 C = 22 N = color I = 7;
	SU  T = 35 C = 22 N = color I = 4;
	SU  T = 43 C = 22 N = color I = 7;
	SU  T = 52 C = 22 N = color I = 4;
	SU  T = 69 C = 22 N = color I = 4;
	SU  T = 76 C = 22 N = color I = 7;

	SU  T = 1 C = 23 N = color I = 7;
	SU  T = 2 C = 23 N = color I = 7;
	SU  T = 3 C = 23 N = color I = 7;
	SU  T = 14 C = 23 N = color I = 7;
	SU  T = 19 C = 23 N = color I = 7;
	SU  T = 23 C = 23 N = color I = 7;
	SU  T = 28 C = 23 N = color I = 7;
	SU  T = 32 C = 23 N = color I = 7;
	SU  T = 35 C = 23 N = color I = 4;
	SU  T = 37 C = 23 N = color I = 7;
	SU  T = 39 C = 23 N = color I = 7;
	SU  T = 40 C = 23 N = color I = 7;
	SU  T = 43 C = 23 N = color I = 7;
	SU  T = 45 C = 23 N = color I = 7;
	SU  T = 48 C = 23 N = color I = 7;
	SU  T = 52 C = 23 N = color I = 4;
	SU  T = 53 C = 23 N = color I = 7;
	SU  T = 60 C = 23 N = color I = 7;
	SU  T = 61 C = 23 N = color I = 7;
	SU  T = 64 C = 23 N = color I = 7;
	SU  T = 67 C = 23 N = color I = 7;
	SU  T = 69 C = 23 N = color I = 7;
	SU  T = 74 C = 23 N = color I = 7;
	SU  T = 76 C = 23 N = color I = 7;
	SU  T = 77 C = 23 N = color I = 7;
	SU  T = 78 C = 23 N = color I = 7;

	SU  T = 5 C = 24 N = color I = 4;
	SU  T = 14 C = 24 N = color I = 4;
	SU  T = 16 C = 24 N = color I = 4;
	SU  T = 18 C = 24 N = color I = 4;
	SU  T = 20 C = 24 N = color I = 4;
	SU  T = 22 C = 24 N = color I = 4;
	SU  T = 24 C = 24 N = color I = 4;
	SU  T = 28 C = 24 N = color I = 4;
	SU  T = 35 C = 24 N = color I = 4;
	SU  T = 37 C = 24 N = color I = 7;
	SU  T = 43 C = 24 N = color I = 7;
	SU  T = 45 C = 24 N = color I = 4;
	SU  T = 46 C = 24 N = color I = 4;
	SU  T = 48 C = 24 N = color I = 4;
	SU  T = 52 C = 24 N = color I = 4;
	SU  T = 55 C = 24 N = color I = 7;
	SU  T = 64 C = 24 N = color I = 7;
	SU  T = 69 C = 24 N = color I = 4;
	SU  T = 75 C = 24 N = color I = 4;
	SU  T = 76 C = 24 N = color I = 7;
	SU  T = 77 C = 24 N = color I = 4;

	SU  T = 3 C = 25 N = color I = 4;
	SU  T = 15 C = 25 N = color I = 7;
	SU  T = 29 C = 25 N = color I = 4;
	SU  T = 35 C = 25 N = color I = 4;
	SU  T = 43 C = 25 N = color I = 7;
	SU  T = 48 C = 25 N = color I = 4;
	SU  T = 52 C = 25 N = color I = 4;
	SU  T = 64 C = 25 N = color I = 4;
	SU  T = 67 C = 25 N = color I = 4;
	SU  T = 76 C = 25 N = color I = 7;
	SU  T = 77 C = 25 N = color I = 4;

	SU  T = 35 C = 26 N = color I = 4;
	SU  T = 43 C = 26 N = color I = 7;
	SU  T = 45 C = 26 N = color I = 4;
	SU  T = 52 C = 26 N = color I = 4;
	SU  T = 69 C = 26 N = color I = 4;
	SU  T = 76 C = 26 N = color I = 7;
	SU  T = 77 C = 26 N = color I = 4;

	SU  T = 3 C = 27 N = color I = 4;
	SU  T = 12 C = 27 N = color I = 4;
	SU  T = 35 C = 27 N = color I = 4;
	SU  T = 37 C = 27 N = color I = 7;
	SU  T = 43 C = 27 N = color I = 7;
	SU  T = 49 C = 27 N = color I = 7;
	SU  T = 52 C = 27 N = color I = 4;
	SU  T = 53 C = 27 N = color I = 4;
	SU  T = 54 C = 27 N = color I = 7;
	SU  T = 69 C = 27 N = color I = 4;
	SU  T = 76 C = 27 N = color I = 7;

	SU  T = 3 C = 28 N = color I = 4;
	SU  T = 5 C = 28 N = color I = 7;
	SU  T = 6 C = 28 N = color I = 7;
	SU  T = 7 C = 28 N = color I = 7;
	SU  T = 10 C = 28 N = color I = 7;
	SU  T = 11 C = 28 N = color I = 7;
	SU  T = 12 C = 28 N = color I = 7;
	SU  T = 16 C = 28 N = color I = 7;
	SU  T = 18 C = 28 N = color I = 7;
	SU  T = 19 C = 28 N = color I = 4;
	SU  T = 20 C = 28 N = color I = 7;
	SU  T = 21 C = 28 N = color I = 7;
	SU  T = 23 C = 28 N = color I = 7;
	SU  T = 24 C = 28 N = color I = 7;
	SU  T = 27 C = 28 N = color I = 7;
	SU  T = 28 C = 28 N = color I = 7;
	SU  T = 29 C = 28 N = color I = 7;
	SU  T = 35 C = 28 N = color I = 4;
	SU  T = 36 C = 28 N = color I = 7;
	SU  T = 37 C = 28 N = color I = 7;
	SU  T = 43 C = 28 N = color I = 7;
	SU  T = 49 C = 28 N = color I = 7;
	SU  T = 52 C = 28 N = color I = 7;
	SU  T = 54 C = 28 N = color I = 7;
	SU  T = 55 C = 28 N = color I = 7;
	SU  T = 56 C = 28 N = color I = 7;
	SU  T = 60 C = 28 N = color I = 4;
	SU  T = 69 C = 28 N = color I = 7;
	SU  T = 70 C = 28 N = color I = 7;
	SU  T = 71 C = 28 N = color I = 7;
	SU  T = 74 C = 28 N = color I = 7;
	SU  T = 75 C = 28 N = color I = 7;
	SU  T = 76 C = 28 N = color I = 7;

	SU  T = 3 C = 29 N = color I = 4;
	SU  T = 32 C = 29 N = color I = 4;
	SU  T = 35 C = 29 N = color I = 4;
	SU  T = 37 C = 29 N = color I = 7;
	SU  T = 43 C = 29 N = color I = 7;
	SU  T = 49 C = 29 N = color I = 7;
	SU  T = 52 C = 29 N = color I = 4;
	SU  T = 53 C = 29 N = color I = 4;
	SU  T = 54 C = 29 N = color I = 7;
	SU  T = 69 C = 29 N = color I = 4;
	SU  T = 76 C = 29 N = color I = 7;

	SU  T = 3 C = 30 N = color I = 4;
	SU  T = 14 C = 30 N = color I = 4;
	SU  T = 32 C = 30 N = color I = 4;
	SU  T = 35 C = 30 N = color I = 4;
	SU  T = 43 C = 30 N = color I = 7;
	SU  T = 49 C = 30 N = color I = 7;
	SU  T = 52 C = 30 N = color I = 4;
	SU  T = 53 C = 30 N = color I = 4;
	SU  T = 54 C = 30 N = color I = 7;
	SU  T = 69 C = 30 N = color I = 4;
	SU  T = 76 C = 30 N = color I = 7;

	SU  T = 3 C = 31 N = color I = 4;
	SU  T = 8 C = 31 N = color I = 4;
	SU  T = 14 C = 31 N = color I = 4;
	SU  T = 19 C = 31 N = color I = 4;
	SU  T = 35 C = 31 N = color I = 4;
	SU  T = 37 C = 31 N = color I = 7;
	SU  T = 39 C = 31 N = color I = 4;
	SU  T = 43 C = 31 N = color I = 7;
	SU  T = 49 C = 31 N = color I = 7;
	SU  T = 52 C = 31 N = color I = 4;
	SU  T = 53 C = 31 N = color I = 4;
	SU  T = 54 C = 31 N = color I = 7;
	SU  T = 69 C = 31 N = color I = 4;
	SU  T = 76 C = 31 N = color I = 7;

	SU  T = 3 C = 32 N = color I = 4;
	SU  T = 35 C = 32 N = color I = 4;
	SU  T = 43 C = 32 N = color I = 7;
	SU  T = 52 C = 32 N = color I = 4;
	SU  T = 76 C = 32 N = color I = 7;
	SU  T = 78 C = 32 N = color I = 4;

	SU  T = 2 C = 33 N = color I = 7;
	SU  T = 8 C = 33 N = color I = 4;
	SU  T = 13 C = 33 N = color I = 4;
	SU  T = 19 C = 33 N = color I = 4;
	SU  T = 23 C = 33 N = color I = 4;
	SU  T = 26 C = 33 N = color I = 7;
	SU  T = 28 C = 33 N = color I = 7;
	SU  T = 29 C = 33 N = color I = 7;
	SU  T = 35 C = 33 N = color I = 4;
	SU  T = 43 C = 33 N = color I = 7;
	SU  T = 45 C = 33 N = color I = 4;
	SU  T = 52 C = 33 N = color I = 4;
	SU  T = 53 C = 33 N = color I = 4;
	SU  T = 60 C = 33 N = color I = 4;
	SU  T = 61 C = 33 N = color I = 4;
	SU  T = 76 C = 33 N = color I = 7;

	SU  T = 8 C = 34 N = color I = 4;
	SU  T = 12 C = 34 N = color I = 4;
	SU  T = 13 C = 34 N = color I = 4;
	SU  T = 19 C = 34 N = color I = 4;
	SU  T = 23 C = 34 N = color I = 4;
	SU  T = 29 C = 34 N = color I = 4;
	SU  T = 35 C = 34 N = color I = 4;
	SU  T = 43 C = 34 N = color I = 7;
	SU  T = 45 C = 34 N = color I = 4;
	SU  T = 49 C = 34 N = color I = 7;
	SU  T = 52 C = 34 N = color I = 4;
	SU  T = 53 C = 34 N = color I = 4;
	SU  T = 76 C = 34 N = color I = 7;

	SU  T = 35 C = 35 N = color I = 4;
	SU  T = 43 C = 35 N = color I = 7;
	SU  T = 52 C = 35 N = color I = 4;
	SU  T = 61 C = 35 N = color I = 4;
	SU  T = 69 C = 35 N = color I = 4;
	SU  T = 76 C = 35 N = color I = 7;

	SU  T = 35 C = 36 N = color I = 4;
	SU  T = 43 C = 36 N = color I = 7;
	SU  T = 52 C = 36 N = color I = 4;
	SU  T = 61 C = 36 N = color I = 4;
	SU  T = 69 C = 36 N = color I = 4;
	SU  T = 76 C = 36 N = color I = 7;

	SU  T = 35 C = 37 N = color I = 4;
	SU  T = 43 C = 37 N = color I = 7;
	SU  T = 52 C = 37 N = color I = 4;
	SU  T = 76 C = 37 N = color I = 7;

	SU  T = 35 C = 38 N = color I = 4;
	SU  T = 43 C = 38 N = color I = 7;
	SU  T = 52 C = 38 N = color I = 4;
	SU  T = 76 C = 38 N = color I = 7;

	SU  T = 4 C = 39 N = color I = 4;
	SU  T = 8 C = 39 N = color I = 4;
	SU  T = 23 C = 39 N = color I = 4;
	SU  T = 32 C = 39 N = color I = 4;
	SU  T = 35 C = 39 N = color I = 4;
	SU  T = 43 C = 39 N = color I = 7;
	SU  T = 52 C = 39 N = color I = 4;
	SU  T = 69 C = 39 N = color I = 4;
	SU  T = 76 C = 39 N = color I = 7;

	SU  T = 1 C = 40 N = color I = 7;
	SU  T = 2 C = 40 N = color I = 7;
	SU  T = 7 C = 40 N = color I = 7;
	SU  T = 8 C = 40 N = color I = 4;
	SU  T = 23 C = 40 N = color I = 4;
	SU  T = 32 C = 40 N = color I = 4;
	SU  T = 34 C = 40 N = color I = 4;
	SU  T = 35 C = 40 N = color I = 4;
	SU  T = 37 C = 40 N = color I = 7;
	SU  T = 43 C = 40 N = color I = 7;
	SU  T = 45 C = 40 N = color I = 4;
	SU  T = 46 C = 40 N = color I = 7;
	SU  T = 52 C = 40 N = color I = 4;
	SU  T = 69 C = 40 N = color I = 4;
	SU  T = 74 C = 40 N = color I = 4;
	SU  T = 76 C = 40 N = color I = 7;

	SU  T = 32 C = 41 N = color I = 4;
	SU  T = 35 C = 41 N = color I = 4;
	SU  T = 43 C = 41 N = color I = 7;
	SU  T = 45 C = 41 N = color I = 4;
	SU  T = 52 C = 41 N = color I = 4;
	SU  T = 69 C = 41 N = color I = 4;
	SU  T = 76 C = 41 N = color I = 7;

	SU  T = 27 C = 42 N = color I = 4;
	SU  T = 34 C = 42 N = color I = 4;
	SU  T = 35 C = 42 N = color I = 4;
	SU  T = 37 C = 42 N = color I = 7;
	SU  T = 43 C = 42 N = color I = 7;
	SU  T = 52 C = 42 N = color I = 4;
	SU  T = 69 C = 42 N = color I = 4;
	SU  T = 76 C = 42 N = color I = 7;

	SU  T = 10 C = 43 N = color I = 4;
	SU  T = 18 C = 43 N = color I = 4;
	SU  T = 19 C = 43 N = color I = 4;
	SU  T = 35 C = 43 N = color I = 4;
	SU  T = 37 C = 43 N = color I = 7;
	SU  T = 43 C = 43 N = color I = 7;
	SU  T = 45 C = 43 N = color I = 4;
	SU  T = 49 C = 43 N = color I = 7;
	SU  T = 52 C = 43 N = color I = 4;
	SU  T = 60 C = 43 N = color I = 4;
	SU  T = 69 C = 43 N = color I = 4;
	SU  T = 74 C = 43 N = color I = 4;
	SU  T = 76 C = 43 N = color I = 7;
	SU  T = 78 C = 43 N = color I = 4;

	SU  T = 23 C = 44 N = color I = 4;
	SU  T = 35 C = 44 N = color I = 4;
	SU  T = 43 C = 44 N = color I = 7;
	SU  T = 52 C = 44 N = color I = 4;
	SU  T = 65 C = 44 N = color I = 4;
	SU  T = 69 C = 44 N = color I = 4;
	SU  T = 76 C = 44 N = color I = 7;
	SU  T = 77 C = 44 N = color I = 4;

	SU  T = 13 C = 45 N = color I = 4;
	SU  T = 35 C = 45 N = color I = 4;
	SU  T = 40 C = 45 N = color I = 4;
	SU  T = 43 C = 45 N = color I = 7;
	SU  T = 52 C = 45 N = color I = 4;
	SU  T = 76 C = 45 N = color I = 7;

	SU  T = 32 C = 46 N = color I = 4;
	SU  T = 35 C = 46 N = color I = 4;
	SU  T = 43 C = 46 N = color I = 7;
	SU  T = 52 C = 46 N = color I = 4;
	SU  T = 61 C = 46 N = color I = 4;
	SU  T = 76 C = 46 N = color I = 7;

	SU  T = 6 C = 47 N = color I = 4;
	SU  T = 11 C = 47 N = color I = 4;
	SU  T = 12 C = 47 N = color I = 4;
	SU  T = 29 C = 47 N = color I = 4;
	SU  T = 32 C = 47 N = color I = 4;
	SU  T = 35 C = 47 N = color I = 4;
	SU  T = 40 C = 47 N = color I = 4;
	SU  T = 43 C = 47 N = color I = 7;
	SU  T = 49 C = 47 N = color I = 7;
	SU  T = 52 C = 47 N = color I = 4;
	SU  T = 76 C = 47 N = color I = 7;

	SU  T = 19 C = 48 N = color I = 4;
	SU  T = 35 C = 48 N = color I = 4;
	SU  T = 43 C = 48 N = color I = 7;
	SU  T = 49 C = 48 N = color I = 7;
	SU  T = 52 C = 48 N = color I = 4;
	SU  T = 76 C = 48 N = color I = 7;

	SU  T = 35 C = 49 N = color I = 4;
	SU  T = 43 C = 49 N = color I = 7;
	SU  T = 48 C = 49 N = color I = 4;
	SU  T = 52 C = 49 N = color I = 4;
	SU  T = 54 C = 49 N = color I = 4;
	SU  T = 61 C = 49 N = color I = 4;
	SU  T = 76 C = 49 N = color I = 7;

	SU  T = 35 C = 50 N = color I = 4;
	SU  T = 43 C = 50 N = color I = 7;
	SU  T = 49 C = 50 N = color I = 7;
	SU  T = 52 C = 50 N = color I = 4;
	SU  T = 76 C = 50 N = color I = 7;

	SU  T = 23 C = 51 N = color I = 4;
	SU  T = 28 C = 51 N = color I = 4;
	SU  T = 32 C = 51 N = color I = 4;
	SU  T = 35 C = 51 N = color I = 4;
	SU  T = 43 C = 51 N = color I = 7;
	SU  T = 52 C = 51 N = color I = 4;
	SU  T = 69 C = 51 N = color I = 4;
	SU  T = 76 C = 51 N = color I = 7;

	SU  T = 19 C = 52 N = color I = 4;
	SU  T = 35 C = 52 N = color I = 4;
	SU  T = 43 C = 52 N = color I = 7;
	SU  T = 52 C = 52 N = color I = 4;
	SU  T = 54 C = 52 N = color I = 4;
	SU  T = 65 C = 52 N = color I = 4;
	SU  T = 76 C = 52 N = color I = 7;

	SU  T = 32 C = 53 N = color I = 4;
	SU  T = 35 C = 53 N = color I = 4;
	SU  T = 43 C = 53 N = color I = 7;
	SU  T = 48 C = 53 N = color I = 4;
	SU  T = 52 C = 53 N = color I = 4;
	SU  T = 61 C = 53 N = color I = 4;
	SU  T = 74 C = 53 N = color I = 4;
	SU  T = 76 C = 53 N = color I = 7;

	SU  T = 35 C = 54 N = color I = 4;
	SU  T = 43 C = 54 N = color I = 7;
	SU  T = 52 C = 54 N = color I = 4;
	SU  T = 76 C = 54 N = color I = 7;

	SU  T = 7 C = 55 N = color I = 4;
	SU  T = 8 C = 55 N = color I = 4;
	SU  T = 10 C = 55 N = color I = 4;
	SU  T = 13 C = 55 N = color I = 4;
	SU  T = 23 C = 55 N = color I = 4;
	SU  T = 28 C = 55 N = color I = 4;
	SU  T = 35 C = 55 N = color I = 4;
	SU  T = 40 C = 55 N = color I = 4;
	SU  T = 43 C = 55 N = color I = 7;
	SU  T = 45 C = 55 N = color I = 4;
	SU  T = 52 C = 55 N = color I = 4;
	SU  T = 53 C = 55 N = color I = 4;
	SU  T = 64 C = 55 N = color I = 4;
	SU  T = 66 C = 55 N = color I = 4;
	SU  T = 69 C = 55 N = color I = 4;
	SU  T = 74 C = 55 N = color I = 4;
	SU  T = 76 C = 55 N = color I = 7;
	SU  T = 77 C = 55 N = color I = 4;
	SU  T = 78 C = 55 N = color I = 4;

	SU  T = 23 C = 56 N = color I = 4;
	SU  T = 28 C = 56 N = color I = 4;
	SU  T = 32 C = 56 N = color I = 4;
	SU  T = 35 C = 56 N = color I = 4;
	SU  T = 43 C = 56 N = color I = 7;
	SU  T = 52 C = 56 N = color I = 4;
	SU  T = 60 C = 56 N = color I = 4;
	SU  T = 69 C = 56 N = color I = 4;
	SU  T = 76 C = 56 N = color I = 7;

	SU  T = 15 C = 57 N = color I = 7;
	SU  T = 35 C = 57 N = color I = 4;
	SU  T = 43 C = 57 N = color I = 7;
	SU  T = 52 C = 57 N = color I = 4;
	SU  T = 54 C = 57 N = color I = 4;
	SU  T = 65 C = 57 N = color I = 4;
	SU  T = 76 C = 57 N = color I = 7;

	SU  T = 35 C = 58 N = color I = 4;
	SU  T = 43 C = 58 N = color I = 7;
	SU  T = 45 C = 58 N = color I = 4;
	SU  T = 52 C = 58 N = color I = 4;
	SU  T = 69 C = 58 N = color I = 4;
	SU  T = 76 C = 58 N = color I = 7;

	SU  T = 35 C = 59 N = color I = 4;
	SU  T = 43 C = 59 N = color I = 7;
	SU  T = 52 C = 59 N = color I = 4;
	SU  T = 76 C = 59 N = color I = 7;

	SU  T = 35 C = 60 N = color I = 4;
	SU  T = 43 C = 60 N = color I = 7;
	SU  T = 52 C = 60 N = color I = 4;
	SU  T = 76 C = 60 N = color I = 7;

	SU  T = 15 C = 61 N = color I = 7;
	SU  T = 35 C = 61 N = color I = 4;
	SU  T = 43 C = 61 N = color I = 7;
	SU  T = 49 C = 61 N = color I = 7;
	SU  T = 52 C = 61 N = color I = 4;
	SU  T = 76 C = 61 N = color I = 7;

	SU  T = 15 C = 62 N = color I = 7;
	SU  T = 35 C = 62 N = color I = 4;
	SU  T = 43 C = 62 N = color I = 7;
	SU  T = 52 C = 62 N = color I = 4;
	SU  T = 76 C = 62 N = color I = 7;

	SU  T = 15 C = 63 N = color I = 7;
	SU  T = 35 C = 63 N = color I = 4;
	SU  T = 43 C = 63 N = color I = 7;
	SU  T = 52 C = 63 N = color I = 4;
	SU  T = 76 C = 63 N = color I = 7;

	SU  T = 33 C = 64 N = color I = 7;
	SU  T = 35 C = 64 N = color I = 4;
	SU  T = 40 C = 64 N = color I = 4;
	SU  T = 43 C = 64 N = color I = 7;
	SU  T = 52 C = 64 N = color I = 4;
	SU  T = 76 C = 64 N = color I = 7;

	SU  T = 15 C = 65 N = color I = 7;
	SU  T = 35 C = 65 N = color I = 4;
	SU  T = 40 C = 65 N = color I = 4;
	SU  T = 43 C = 65 N = color I = 7;
	SU  T = 52 C = 65 N = color I = 4;
	SU  T = 76 C = 65 N = color I = 7;

	SU  T = 14 C = 66 N = color I = 4;
	SU  T = 19 C = 66 N = color I = 4;
	SU  T = 32 C = 66 N = color I = 4;
	SU  T = 35 C = 66 N = color I = 4;
	SU  T = 39 C = 66 N = color I = 4;
	SU  T = 40 C = 66 N = color I = 4;
	SU  T = 43 C = 66 N = color I = 7;
	SU  T = 48 C = 66 N = color I = 4;
	SU  T = 52 C = 66 N = color I = 4;
	SU  T = 61 C = 66 N = color I = 4;
	SU  T = 64 C = 66 N = color I = 4;
	SU  T = 76 C = 66 N = color I = 7;

	SU  T = 35 C = 67 N = color I = 4;
	SU  T = 37 C = 67 N = color I = 7;
	SU  T = 43 C = 67 N = color I = 7;
	SU  T = 52 C = 67 N = color I = 4;
	SU  T = 76 C = 67 N = color I = 7;

	SU  T = 34 C = 68 N = color I = 4;
	SU  T = 35 C = 68 N = color I = 4;
	SU  T = 43 C = 68 N = color I = 7;
	SU  T = 52 C = 68 N = color I = 4;
	SU  T = 76 C = 68 N = color I = 7;

	SU  T = 35 C = 69 N = color I = 4;
	SU  T = 43 C = 69 N = color I = 7;
	SU  T = 52 C = 69 N = color I = 4;
	SU  T = 76 C = 69 N = color I = 7;

	SU  T = 35 C = 70 N = color I = 4;
	SU  T = 43 C = 70 N = color I = 7;
	SU  T = 52 C = 70 N = color I = 4;
	SU  T = 76 C = 70 N = color I = 7;

	SU  T = 35 C = 71 N = color I = 4;
	SU  T = 43 C = 71 N = color I = 7;
	SU  T = 52 C = 71 N = color I = 4;
	SU  T = 76 C = 71 N = color I = 7;

	SU  T = 33 C = 72 N = color I = 7;
	SU  T = 35 C = 72 N = color I = 4;
	SU  T = 37 C = 72 N = color I = 7;
	SU  T = 43 C = 72 N = color I = 7;
	SU  T = 52 C = 72 N = color I = 4;
	SU  T = 76 C = 72 N = color I = 7;

	SU  T = 35 C = 73 N = color I = 4;
	SU  T = 43 C = 73 N = color I = 7;
	SU  T = 52 C = 73 N = color I = 4;
	SU  T = 76 C = 73 N = color I = 7;

	SU  C = 74 N = color I = 1;
	SU  T = 15 C = 74 N = color I = 7;
	SU  T = 43 C = 74 N = color I = 7;
	SU  T = 76 C = 74 N = color I = 7;

	SU  T = 35 C = 75 N = color I = 4;
	SU  T = 43 C = 75 N = color I = 7;
	SU  T = 52 C = 75 N = color I = 4;
	SU  T = 76 C = 75 N = color I = 7;

	SU  T = 15 C = 76 N = color I = 7;
	SU  T = 35 C = 76 N = color I = 4;
	SU  T = 43 C = 76 N = color I = 7;
	SU  T = 52 C = 76 N = color I = 4;
	SU  T = 76 C = 76 N = color I = 7;

	SU  T = 15 C = 77 N = color I = 7;
	SU  T = 35 C = 77 N = color I = 4;
	SU  T = 43 C = 77 N = color I = 7;
	SU  T = 52 C = 77 N = color I = 4;
	SU  T = 76 C = 77 N = color I = 7;

	SU  T = 34 C = 78 N = color I = 4;
	SU  T = 35 C = 78 N = color I = 4;
	SU  T = 43 C = 78 N = color I = 7;
	SU  T = 52 C = 78 N = color I = 4;
	SU  T = 54 C = 78 N = color I = 4;
	SU  T = 62 C = 78 N = color I = 4;
	SU  T = 65 C = 78 N = color I = 4;
	SU  T = 76 C = 78 N = color I = 7;

	SU  C = 79 N = color I = 14;
	SU  T = 15 C = 79 N = color I = 7;
	SU  T = 43 C = 79 N = color I = 7;
	SU  T = 76 C = 79 N = color I = 7;

	SU  T = 35 C = 80 N = color I = 4;
	SU  T = 37 C = 80 N = color I = 7;
	SU  T = 43 C = 80 N = color I = 7;
	SU  T = 52 C = 80 N = color I = 4;
	SU  T = 76 C = 80 N = color I = 7;

	SU  T = 15 C = 81 N = color I = 7;
	SU  T = 35 C = 81 N = color I = 4;
	SU  T = 37 C = 81 N = color I = 7;
	SU  T = 43 C = 81 N = color I = 7;
	SU  T = 52 C = 81 N = color I = 4;
	SU  T = 76 C = 81 N = color I = 7;

	SU  T = 6 C = 82 N = color I = 4;
	SU  T = 35 C = 82 N = color I = 4;
	SU  T = 43 C = 82 N = color I = 7;
	SU  T = 52 C = 82 N = color I = 4;
	SU  T = 76 C = 82 N = color I = 7;

	SU  T = 35 C = 83 N = color I = 4;
	SU  T = 43 C = 83 N = color I = 7;
	SU  T = 52 C = 83 N = color I = 4;
	SU  T = 76 C = 83 N = color I = 7;

	SU  T = 35 C = 84 N = color I = 4;
	SU  T = 43 C = 84 N = color I = 7;
	SU  T = 52 C = 84 N = color I = 4;
	SU  T = 76 C = 84 N = color I = 7;

	SU  T = 2 C = 85 N = color I = 4;
	SU  T = 35 C = 85 N = color I = 4;
	SU  T = 43 C = 85 N = color I = 7;
	SU  T = 52 C = 85 N = color I = 4;
	SU  T = 76 C = 85 N = color I = 7;

	SU  T = 35 C = 86 N = color I = 4;
	SU  T = 43 C = 86 N = color I = 7;
	SU  T = 52 C = 86 N = color I = 4;
	SU  T = 76 C = 86 N = color I = 7;

	SU  T = 35 C = 87 N = color I = 4;
	SU  T = 43 C = 87 N = color I = 7;
	SU  T = 52 C = 87 N = color I = 4;
	SU  T = 76 C = 87 N = color I = 7;

	SU  T = 35 C = 88 N = color I = 4;
	SU  T = 43 C = 88 N = color I = 7;
	SU  T = 52 C = 88 N = color I = 4;
	SU  T = 76 C = 88 N = color I = 7;

	SU  T = 15 C = 89 N = color I = 7;
	SU  T = 35 C = 89 N = color I = 4;
	SU  T = 43 C = 89 N = color I = 7;
	SU  T = 52 C = 89 N = color I = 4;
	SU  T = 76 C = 89 N = color I = 7;

	SU  T = 35 C = 90 N = color I = 4;
	SU  T = 43 C = 90 N = color I = 7;
	SU  T = 47 C = 90 N = color I = 7;
	SU  T = 52 C = 90 N = color I = 4;
	SU  T = 76 C = 90 N = color I = 7;

	SU  T = 35 C = 91 N = color I = 4;
	SU  T = 43 C = 91 N = color I = 7;
	SU  T = 52 C = 91 N = color I = 4;
	SU  T = 76 C = 91 N = color I = 7;

	SU  T = 22 C = 92 N = color I = 4;
	SU  T = 35 C = 92 N = color I = 4;
	SU  T = 43 C = 92 N = color I = 7;
	SU  T = 52 C = 92 N = color I = 4;
	SU  T = 76 C = 92 N = color I = 7;

	SU  T = 35 C = 93 N = color I = 4;
	SU  T = 43 C = 93 N = color I = 7;
	SU  T = 52 C = 93 N = color I = 4;
	SU  T = 76 C = 93 N = color I = 7;

	SU  T = 35 C = 94 N = color I = 4;
	SU  T = 43 C = 94 N = color I = 7;
	SU  T = 52 C = 94 N = color I = 4;
	SU  T = 76 C = 94 N = color I = 7;

	SU  T = 35 C = 95 N = color I = 4;
	SU  T = 43 C = 95 N = color I = 7;
	SU  T = 52 C = 95 N = color I = 4;
	SU  T = 76 C = 95 N = color I = 7;

	SU  T = 35 C = 96 N = color I = 4;
	SU  T = 37 C = 96 N = color I = 7;
	SU  T = 43 C = 96 N = color I = 7;
	SU  T = 52 C = 96 N = color I = 4;
	SU  T = 76 C = 96 N = color I = 7;

	SU  T = 15 C = 97 N = color I = 7;
	SU  T = 35 C = 97 N = color I = 4;
	SU  T = 43 C = 97 N = color I = 7;
	SU  T = 52 C = 97 N = color I = 4;
	SU  T = 76 C = 97 N = color I = 7;

	SU  T = 15 C = 98 N = color I = 7;
	SU  T = 35 C = 98 N = color I = 4;
	SU  T = 43 C = 98 N = color I = 7;
	SU  T = 52 C = 98 N = color I = 4;
	SU  T = 76 C = 98 N = color I = 7;

	SU  T = 35 C = 99 N = color I = 4;
	SU  T = 43 C = 99 N = color I = 7;
	SU  T = 52 C = 99 N = color I = 4;
	SU  T = 76 C = 99 N = color I = 7;

	SU  T = 15 C = 100 N = color I = 7;
	SU  T = 35 C = 100 N = color I = 4;
	SU  T = 43 C = 100 N = color I = 7;
	SU  T = 52 C = 100 N = color I = 4;
	SU  T = 76 C = 100 N = color I = 7;

	SU  T = 15 C = 101 N = color I = 7;
	SU  T = 35 C = 101 N = color I = 4;
	SU  T = 43 C = 101 N = color I = 7;
	SU  T = 52 C = 101 N = color I = 4;
	SU  T = 76 C = 101 N = color I = 7;

	SU  T = 35 C = 102 N = color I = 4;
	SU  T = 37 C = 102 N = color I = 7;
	SU  T = 43 C = 102 N = color I = 7;
	SU  T = 52 C = 102 N = color I = 4;
	SU  T = 76 C = 102 N = color I = 7;

	SU  T = 35 C = 103 N = color I = 4;
	SU  T = 43 C = 103 N = color I = 7;
	SU  T = 52 C = 103 N = color I = 4;
	SU  T = 76 C = 103 N = color I = 7;

	SU  C = 104 N = color I = 7;
	SU  T = 1 C = 104 N = color I = 7;
	SU  T = 2 C = 104 N = color I = 7;
	SU  T = 3 C = 104 N = color I = 7;
	SU  T = 4 C = 104 N = color I = 7;
	SU  T = 5 C = 104 N = color I = 7;
	SU  T = 6 C = 104 N = color I = 7;
	SU  T = 7 C = 104 N = color I = 7;
	SU  T = 8 C = 104 N = color I = 7;
	SU  T = 9 C = 104 N = color I = 7;
	SU  T = 10 C = 104 N = color I = 7;
	SU  T = 11 C = 104 N = color I = 7;
	SU  T = 12 C = 104 N = color I = 7;
	SU  T = 13 C = 104 N = color I = 7;
	SU  T = 14 C = 104 N = color I = 7;
	SU  T = 15 C = 104 N = color I = 7;
	SU  T = 16 C = 104 N = color I = 7;
	SU  T = 17 C = 104 N = color I = 7;
	SU  T = 18 C = 104 N = color I = 7;
	SU  T = 19 C = 104 N = color I = 7;
	SU  T = 20 C = 104 N = color I = 7;
	SU  T = 21 C = 104 N = color I = 7;
	SU  T = 22 C = 104 N = color I = 7;
	SU  T = 23 C = 104 N = color I = 7;
	SU  T = 24 C = 104 N = color I = 7;
	SU  T = 25 C = 104 N = color I = 7;
	SU  T = 26 C = 104 N = color I = 7;
	SU  T = 27 C = 104 N = color I = 7;
	SU  T = 28 C = 104 N = color I = 7;
	SU  T = 29 C = 104 N = color I = 7;
	SU  T = 30 C = 104 N = color I = 7;
	SU  T = 31 C = 104 N = color I = 7;
	SU  T = 32 C = 104 N = color I = 7;
	SU  T = 33 C = 104 N = color I = 7;
	SU  T = 34 C = 104 N = color I = 7;
	SU  T = 35 C = 104 N = color I = 7;
	SU  T = 36 C = 104 N = color I = 7;
	SU  T = 37 C = 104 N = color I = 7;
	SU  T = 38 C = 104 N = color I = 7;
	SU  T = 39 C = 104 N = color I = 7;
	SU  T = 40 C = 104 N = color I = 7;
	SU  T = 41 C = 104 N = color I = 7;
	SU  T = 42 C = 104 N = color I = 7;
	SU  T = 43 C = 104 N = color I = 7;
	SU  T = 44 C = 104 N = color I = 7;
	SU  T = 45 C = 104 N = color I = 7;
	SU  T = 46 C = 104 N = color I = 7;
	SU  T = 47 C = 104 N = color I = 7;
	SU  T = 48 C = 104 N = color I = 7;
	SU  T = 49 C = 104 N = color I = 7;
	SU  T = 50 C = 104 N = color I = 7;
	SU  T = 51 C = 104 N = color I = 7;
	SU  T = 52 C = 104 N = color I = 7;
	SU  T = 53 C = 104 N = color I = 7;
	SU  T = 54 C = 104 N = color I = 7;
	SU  T = 55 C = 104 N = color I = 7;
	SU  T = 56 C = 104 N = color I = 7;
	SU  T = 57 C = 104 N = color I = 7;
	SU  T = 58 C = 104 N = color I = 7;
	SU  T = 59 C = 104 N = color I = 7;
	SU  T = 60 C = 104 N = color I = 7;
	SU  T = 61 C = 104 N = color I = 7;
	SU  T = 62 C = 104 N = color I = 7;
	SU  T = 63 C = 104 N = color I = 7;
	SU  T = 64 C = 104 N = color I = 7;
	SU  T = 65 C = 104 N = color I = 7;
	SU  T = 66 C = 104 N = color I = 7;
	SU  T = 67 C = 104 N = color I = 7;
	SU  T = 68 C = 104 N = color I = 7;
	SU  T = 69 C = 104 N = color I = 7;
	SU  T = 70 C = 104 N = color I = 7;
	SU  T = 71 C = 104 N = color I = 7;
	SU  T = 72 C = 104 N = color I = 7;
	SU  T = 73 C = 104 N = color I = 7;
	SU  T = 74 C = 104 N = color I = 7;
	SU  T = 75 C = 104 N = color I = 7;
	SU  T = 76 C = 104 N = color I = 7;
	SU  T = 77 C = 104 N = color I = 7;
	SU  T = 78 C = 104 N = color I = 7;
	SU  T = 79 C = 104 N = color I = 7;

	SU  T = 1 C = 105 N = color I = 7;
	SU  T = 28 C = 105 N = color I = 4;
	SU  T = 29 C = 105 N = color I = 7;
	SU  T = 32 C = 105 N = color I = 4;
	SU  T = 35 C = 105 N = color I = 7;
	SU  T = 37 C = 105 N = color I = 7;
	SU  T = 43 C = 105 N = color I = 7;
	SU  T = 45 C = 105 N = color I = 4;
	SU  T = 52 C = 105 N = color I = 4;
	SU  T = 69 C = 105 N = color I = 4;
	SU  T = 76 C = 105 N = color I = 7;

	SU  T = 2 C = 106 N = color I = 7;
	SU  T = 3 C = 106 N = color I = 7;
	SU  T = 5 C = 106 N = color I = 7;
	SU  T = 8 C = 106 N = color I = 7;
	SU  T = 10 C = 106 N = color I = 7;
	SU  T = 14 C = 106 N = color I = 7;
	SU  T = 16 C = 106 N = color I = 7;
	SU  T = 18 C = 106 N = color I = 7;
	SU  T = 19 C = 106 N = color I = 7;
	SU  T = 20 C = 106 N = color I = 7;
	SU  T = 23 C = 106 N = color I = 4;
	SU  T = 24 C = 106 N = color I = 7;
	SU  T = 28 C = 106 N = color I = 4;
	SU  T = 29 C = 106 N = color I = 7;
	SU  T = 32 C = 106 N = color I = 4;
	SU  T = 35 C = 106 N = color I = 7;
	SU  T = 36 C = 106 N = color I = 7;
	SU  T = 37 C = 106 N = color I = 7;
	SU  T = 39 C = 106 N = color I = 7;
	SU  T = 40 C = 106 N = color I = 7;
	SU  T = 43 C = 106 N = color I = 7;
	SU  T = 45 C = 106 N = color I = 7;
	SU  T = 48 C = 106 N = color I = 7;
	SU  T = 52 C = 106 N = color I = 4;
	SU  T = 53 C = 106 N = color I = 7;
	SU  T = 55 C = 106 N = color I = 7;
	SU  T = 56 C = 106 N = color I = 7;
	SU  T = 60 C = 106 N = color I = 4;
	SU  T = 61 C = 106 N = color I = 7;
	SU  T = 64 C = 106 N = color I = 7;
	SU  T = 67 C = 106 N = color I = 4;
	SU  T = 69 C = 106 N = color I = 4;
	SU  T = 73 C = 106 N = color I = 7;
	SU  T = 74 C = 106 N = color I = 7;
	SU  T = 75 C = 106 N = color I = 7;
	SU  T = 76 C = 106 N = color I = 7;
	SU  T = 77 C = 106 N = color I = 7;
	SU  T = 78 C = 106 N = color I = 4;

	SU  T = 8 C = 107 N = color I = 4;
	SU  T = 23 C = 107 N = color I = 4;
	SU  T = 28 C = 107 N = color I = 4;
	SU  T = 29 C = 107 N = color I = 4;
	SU  T = 32 C = 107 N = color I = 4;
	SU  T = 34 C = 107 N = color I = 4;
	SU  T = 35 C = 107 N = color I = 4;
	SU  T = 43 C = 107 N = color I = 7;
	SU  T = 46 C = 107 N = color I = 4;
	SU  T = 52 C = 107 N = color I = 4;
	SU  T = 60 C = 107 N = color I = 4;
	SU  T = 65 C = 107 N = color I = 4;
	SU  T = 67 C = 107 N = color I = 4;
	SU  T = 69 C = 107 N = color I = 4;
	SU  T = 76 C = 107 N = color I = 7;
	SU  T = 78 C = 107 N = color I = 4;

	SU  C = 108 N = color I = 4;
	SU  T = 1 C = 108 N = color I = 4;
	SU  T = 2 C = 108 N = color I = 4;
	SU  T = 3 C = 108 N = color I = 4;
	SU  T = 4 C = 108 N = color I = 4;
	SU  T = 5 C = 108 N = color I = 4;
	SU  T = 6 C = 108 N = color I = 4;
	SU  T = 7 C = 108 N = color I = 4;
	SU  T = 8 C = 108 N = color I = 4;
	SU  T = 9 C = 108 N = color I = 4;
	SU  T = 10 C = 108 N = color I = 4;
	SU  T = 11 C = 108 N = color I = 4;
	SU  T = 12 C = 108 N = color I = 4;
	SU  T = 13 C = 108 N = color I = 4;
	SU  T = 14 C = 108 N = color I = 4;
	SU  T = 15 C = 108 N = color I = 4;
	SU  T = 16 C = 108 N = color I = 4;
	SU  T = 17 C = 108 N = color I = 4;
	SU  T = 18 C = 108 N = color I = 4;
	SU  T = 19 C = 108 N = color I = 4;
	SU  T = 20 C = 108 N = color I = 4;
	SU  T = 21 C = 108 N = color I = 4;
	SU  T = 22 C = 108 N = color I = 4;
	SU  T = 23 C = 108 N = color I = 4;
	SU  T = 24 C = 108 N = color I = 4;
	SU  T = 25 C = 108 N = color I = 4;
	SU  T = 26 C = 108 N = color I = 4;
	SU  T = 27 C = 108 N = color I = 4;
	SU  T = 28 C = 108 N = color I = 4;
	SU  T = 29 C = 108 N = color I = 4;
	SU  T = 30 C = 108 N = color I = 4;
	SU  T = 31 C = 108 N = color I = 4;
	SU  T = 32 C = 108 N = color I = 4;
	SU  T = 33 C = 108 N = color I = 4;
	SU  T = 34 C = 108 N = color I = 4;
	SU  T = 35 C = 108 N = color I = 4;
	SU  T = 36 C = 108 N = color I = 4;
	SU  T = 37 C = 108 N = color I = 4;
	SU  T = 38 C = 108 N = color I = 4;
	SU  T = 39 C = 108 N = color I = 4;
	SU  T = 40 C = 108 N = color I = 4;
	SU  T = 41 C = 108 N = color I = 4;
	SU  T = 42 C = 108 N = color I = 4;
	SU  T = 43 C = 108 N = color I = 7;
	SU  T = 44 C = 108 N = color I = 4;
	SU  T = 45 C = 108 N = color I = 4;
	SU  T = 46 C = 108 N = color I = 4;
	SU  T = 47 C = 108 N = color I = 4;
	SU  T = 48 C = 108 N = color I = 4;
	SU  T = 49 C = 108 N = color I = 4;
	SU  T = 50 C = 108 N = color I = 4;
	SU  T = 51 C = 108 N = color I = 4;
	SU  T = 52 C = 108 N = color I = 4;
	SU  T = 53 C = 108 N = color I = 4;
	SU  T = 54 C = 108 N = color I = 4;
	SU  T = 55 C = 108 N = color I = 4;
	SU  T = 56 C = 108 N = color I = 4;
	SU  T = 57 C = 108 N = color I = 4;
	SU  T = 58 C = 108 N = color I = 4;
	SU  T = 59 C = 108 N = color I = 4;
	SU  T = 60 C = 108 N = color I = 4;
	SU  T = 61 C = 108 N = color I = 4;
	SU  T = 62 C = 108 N = color I = 4;
	SU  T = 63 C = 108 N = color I = 4;
	SU  T = 64 C = 108 N = color I = 4;
	SU  T = 65 C = 108 N = color I = 4;
	SU  T = 66 C = 108 N = color I = 4;
	SU  T = 67 C = 108 N = color I = 4;
	SU  T = 68 C = 108 N = color I = 4;
	SU  T = 69 C = 108 N = color I = 4;
	SU  T = 70 C = 108 N = color I = 4;
	SU  T = 71 C = 108 N = color I = 4;
	SU  T = 72 C = 108 N = color I = 4;
	SU  T = 73 C = 108 N = color I = 4;
	SU  T = 74 C = 108 N = color I = 4;
	SU  T = 75 C = 108 N = color I = 4;
	SU  T = 76 C = 108 N = color I = 7;
	SU  T = 77 C = 108 N = color I = 4;
	SU  T = 78 C = 108 N = color I = 4;
	SU  T = 79 C = 108 N = color I = 4;

	SU  T = 35 C = 109 N = color I = 4;
	SU  T = 43 C = 109 N = color I = 7;
	SU  T = 52 C = 109 N = color I = 4;
	SU  T = 76 C = 109 N = color I = 7;

	SU  T = 35 C = 110 N = color I = 4;
	SU  T = 43 C = 110 N = color I = 7;
	SU  T = 52 C = 110 N = color I = 4;
	SU  T = 76 C = 110 N = color I = 7;

	SU  T = 32 C = 111 N = color I = 4;
	SU  T = 35 C = 111 N = color I = 4;
	SU  T = 43 C = 111 N = color I = 7;
	SU  T = 52 C = 111 N = color I = 4;
	SU  T = 69 C = 111 N = color I = 4;
	SU  T = 76 C = 111 N = color I = 7;

	SU  T = 13 C = 112 N = color I = 4;
	SU  T = 23 C = 112 N = color I = 4;
	SU  T = 28 C = 112 N = color I = 4;
	SU  T = 35 C = 112 N = color I = 4;
	SU  T = 43 C = 112 N = color I = 7;
	SU  T = 45 C = 112 N = color I = 4;
	SU  T = 52 C = 112 N = color I = 4;
	SU  T = 76 C = 112 N = color I = 7;
	SU  T = 77 C = 112 N = color I = 4;

	SU  T = 23 C = 113 N = color I = 4;
	SU  T = 35 C = 113 N = color I = 4;
	SU  T = 43 C = 113 N = color I = 7;
	SU  T = 45 C = 113 N = color I = 4;
	SU  T = 52 C = 113 N = color I = 4;
	SU  T = 76 C = 113 N = color I = 7;

	SU  T = 35 C = 114 N = color I = 4;
	SU  T = 43 C = 114 N = color I = 7;
	SU  T = 45 C = 114 N = color I = 4;
	SU  T = 52 C = 114 N = color I = 4;
	SU  T = 69 C = 114 N = color I = 4;
	SU  T = 76 C = 114 N = color I = 7;
	SU  T = 78 C = 114 N = color I = 4;

	SU  T = 2 C = 115 N = color I = 4;
	SU  T = 35 C = 115 N = color I = 4;
	SU  T = 43 C = 115 N = color I = 7;
	SU  T = 45 C = 115 N = color I = 4;
	SU  T = 52 C = 115 N = color I = 4;
	SU  T = 64 C = 115 N = color I = 4;
	SU  T = 69 C = 115 N = color I = 4;
	SU  T = 76 C = 115 N = color I = 7;

	SU  T = 35 C = 116 N = color I = 4;
	SU  T = 43 C = 116 N = color I = 7;
	SU  T = 45 C = 116 N = color I = 4;
	SU  T = 48 C = 116 N = color I = 4;
	SU  T = 52 C = 116 N = color I = 4;
	SU  T = 61 C = 116 N = color I = 4;
	SU  T = 69 C = 116 N = color I = 4;
	SU  T = 74 C = 116 N = color I = 4;
	SU  T = 76 C = 116 N = color I = 7;

	SU  T = 10 C = 117 N = color I = 4;
	SU  T = 15 C = 117 N = color I = 7;
	SU  T = 19 C = 117 N = color I = 4;
	SU  T = 32 C = 117 N = color I = 4;
	SU  T = 35 C = 117 N = color I = 4;
	SU  T = 39 C = 117 N = color I = 4;
	SU  T = 43 C = 117 N = color I = 7;
	SU  T = 45 C = 117 N = color I = 4;
	SU  T = 48 C = 117 N = color I = 4;
	SU  T = 52 C = 117 N = color I = 4;
	SU  T = 60 C = 117 N = color I = 4;
	SU  T = 61 C = 117 N = color I = 4;
	SU  T = 69 C = 117 N = color I = 4;
	SU  T = 76 C = 117 N = color I = 7;
	SU  T = 77 C = 117 N = color I = 4;

	SU  T = 10 C = 118 N = color I = 4;
	SU  T = 15 C = 118 N = color I = 7;
	SU  T = 23 C = 118 N = color I = 4;
	SU  T = 28 C = 118 N = color I = 4;
	SU  T = 35 C = 118 N = color I = 4;
	SU  T = 43 C = 118 N = color I = 7;
	SU  T = 48 C = 118 N = color I = 4;
	SU  T = 49 C = 118 N = color I = 7;
	SU  T = 52 C = 118 N = color I = 4;
	SU  T = 53 C = 118 N = color I = 4;
	SU  T = 61 C = 118 N = color I = 4;
	SU  T = 76 C = 118 N = color I = 7;

	SU  T = 10 C = 119 N = color I = 4;
	SU  T = 14 C = 119 N = color I = 4;
	SU  T = 34 C = 119 N = color I = 4;
	SU  T = 35 C = 119 N = color I = 4;
	SU  T = 40 C = 119 N = color I = 4;
	SU  T = 43 C = 119 N = color I = 7;
	SU  T = 49 C = 119 N = color I = 7;
	SU  T = 52 C = 119 N = color I = 4;
	SU  T = 65 C = 119 N = color I = 4;
	SU  T = 74 C = 119 N = color I = 4;
	SU  T = 76 C = 119 N = color I = 7;
	SU  T = 77 C = 119 N = color I = 4;

	SU  T = 35 C = 120 N = color I = 4;
	SU  T = 43 C = 120 N = color I = 7;
	SU  T = 52 C = 120 N = color I = 4;
	SU  T = 76 C = 120 N = color I = 7;

	SU  T = 35 C = 121 N = color I = 4;
	SU  T = 43 C = 121 N = color I = 7;
	SU  T = 52 C = 121 N = color I = 4;
	SU  T = 76 C = 121 N = color I = 7;

	SU  T = 13 C = 122 N = color I = 4;
	SU  T = 18 C = 122 N = color I = 4;
	SU  T = 19 C = 122 N = color I = 4;
	SU  T = 35 C = 122 N = color I = 4;
	SU  T = 40 C = 122 N = color I = 4;
	SU  T = 43 C = 122 N = color I = 7;
	SU  T = 52 C = 122 N = color I = 4;
	SU  T = 53 C = 122 N = color I = 4;
	SU  T = 61 C = 122 N = color I = 4;
	SU  T = 64 C = 122 N = color I = 4;
	SU  T = 76 C = 122 N = color I = 7;

	SU  T = 3 C = 123 N = color I = 4;
	SU  T = 8 C = 123 N = color I = 4;
	SU  T = 10 C = 123 N = color I = 4;
	SU  T = 13 C = 123 N = color I = 4;
	SU  T = 14 C = 123 N = color I = 4;
	SU  T = 15 C = 123 N = color I = 4;
	SU  T = 18 C = 123 N = color I = 4;
	SU  T = 19 C = 123 N = color I = 4;
	SU  T = 22 C = 123 N = color I = 4;
	SU  T = 23 C = 123 N = color I = 4;
	SU  T = 26 C = 123 N = color I = 4;
	SU  T = 28 C = 123 N = color I = 4;
	SU  T = 32 C = 123 N = color I = 4;
	SU  T = 35 C = 123 N = color I = 4;
	SU  T = 37 C = 123 N = color I = 7;
	SU  T = 38 C = 123 N = color I = 4;
	SU  T = 39 C = 123 N = color I = 4;
	SU  T = 40 C = 123 N = color I = 4;
	SU  T = 43 C = 123 N = color I = 7;
	SU  T = 48 C = 123 N = color I = 4;
	SU  T = 49 C = 123 N = color I = 4;
	SU  T = 52 C = 123 N = color I = 4;
	SU  T = 53 C = 123 N = color I = 4;
	SU  T = 54 C = 123 N = color I = 4;
	SU  T = 58 C = 123 N = color I = 4;
	SU  T = 60 C = 123 N = color I = 4;
	SU  T = 61 C = 123 N = color I = 4;
	SU  T = 62 C = 123 N = color I = 4;
	SU  T = 64 C = 123 N = color I = 4;
	SU  T = 67 C = 123 N = color I = 4;
	SU  T = 74 C = 123 N = color I = 4;
	SU  T = 76 C = 123 N = color I = 7;
	SU  T = 77 C = 123 N = color I = 4;

	SU  T = 35 C = 124 N = color I = 4;
	SU  T = 43 C = 124 N = color I = 7;
	SU  T = 49 C = 124 N = color I = 7;
	SU  T = 52 C = 124 N = color I = 4;
	SU  T = 76 C = 124 N = color I = 7;

	SU  T = 35 C = 125 N = color I = 4;
	SU  T = 43 C = 125 N = color I = 7;
	SU  T = 49 C = 125 N = color I = 7;
	SU  T = 52 C = 125 N = color I = 4;
	SU  T = 76 C = 125 N = color I = 7;

	SU  T = 22 C = 126 N = color I = 4;
	SU  T = 26 C = 126 N = color I = 4;
	SU  T = 35 C = 126 N = color I = 4;
	SU  T = 43 C = 126 N = color I = 7;
	SU  T = 52 C = 126 N = color I = 4;
	SU  T = 76 C = 126 N = color I = 7;

	SU  T = 35 C = 127 N = color I = 4;
	SU  T = 43 C = 127 N = color I = 7;
	SU  T = 52 C = 127 N = color I = 4;
	SU  T = 76 C = 127 N = color I = 7;

	SU  T = 1 C = 128 N = color I = 7;
	SU  T = 2 C = 128 N = color I = 4;
	SU  T = 4 C = 128 N = color I = 7;
	SU  T = 6 C = 128 N = color I = 7;
	SU  T = 9 C = 128 N = color I = 7;
	SU  T = 11 C = 128 N = color I = 7;
	SU  T = 12 C = 128 N = color I = 7;
	SU  T = 21 C = 128 N = color I = 7;
	SU  T = 22 C = 128 N = color I = 7;
	SU  T = 23 C = 128 N = color I = 7;
	SU  T = 27 C = 128 N = color I = 7;
	SU  T = 30 C = 128 N = color I = 7;
	SU  T = 33 C = 128 N = color I = 7;
	SU  T = 34 C = 128 N = color I = 7;
	SU  T = 35 C = 128 N = color I = 4;
	SU  T = 38 C = 128 N = color I = 7;
	SU  T = 41 C = 128 N = color I = 7;
	SU  T = 43 C = 128 N = color I = 7;
	SU  T = 46 C = 128 N = color I = 7;
	SU  T = 52 C = 128 N = color I = 4;
	SU  T = 59 C = 128 N = color I = 7;
	SU  T = 62 C = 128 N = color I = 7;
	SU  T = 63 C = 128 N = color I = 7;
	SU  T = 65 C = 128 N = color I = 7;
	SU  T = 70 C = 128 N = color I = 7;
	SU  T = 71 C = 128 N = color I = 7;
	SU  T = 72 C = 128 N = color I = 7;
	SU  T = 73 C = 128 N = color I = 7;
	SU  T = 76 C = 128 N = color I = 7;

	SU  T = 35 C = 129 N = color I = 4;
	SU  T = 40 C = 129 N = color I = 4;
	SU  T = 43 C = 129 N = color I = 7;
	SU  T = 45 C = 129 N = color I = 4;
	SU  T = 49 C = 129 N = color I = 7;
	SU  T = 52 C = 129 N = color I = 4;
	SU  T = 53 C = 129 N = color I = 4;
	SU  T = 60 C = 129 N = color I = 4;
	SU  T = 61 C = 129 N = color I = 4;
	SU  T = 76 C = 129 N = color I = 7;
	SU  T = 78 C = 129 N = color I = 4;

	SU  T = 35 C = 130 N = color I = 4;
	SU  T = 43 C = 130 N = color I = 7;
	SU  T = 49 C = 130 N = color I = 7;
	SU  T = 52 C = 130 N = color I = 4;
	SU  T = 76 C = 130 N = color I = 7;

	SU  T = 35 C = 131 N = color I = 4;
	SU  T = 40 C = 131 N = color I = 4;
	SU  T = 43 C = 131 N = color I = 7;
	SU  T = 49 C = 131 N = color I = 7;
	SU  T = 52 C = 131 N = color I = 4;
	SU  T = 69 C = 131 N = color I = 4;
	SU  T = 76 C = 131 N = color I = 7;

	SU  T = 35 C = 132 N = color I = 4;
	SU  T = 43 C = 132 N = color I = 7;
	SU  T = 52 C = 132 N = color I = 4;
	SU  T = 69 C = 132 N = color I = 4;
	SU  T = 76 C = 132 N = color I = 7;

	SU  T = 35 C = 133 N = color I = 4;
	SU  T = 43 C = 133 N = color I = 7;
	SU  T = 52 C = 133 N = color I = 4;
	SU  T = 76 C = 133 N = color I = 7;

	SU  T = 35 C = 134 N = color I = 4;
	SU  T = 43 C = 134 N = color I = 7;
	SU  T = 49 C = 134 N = color I = 7;
	SU  T = 52 C = 134 N = color I = 4;
	SU  T = 56 C = 134 N = color I = 4;
	SU  T = 60 C = 134 N = color I = 4;
	SU  T = 76 C = 134 N = color I = 7;

	SU  T = 35 C = 135 N = color I = 4;
	SU  T = 43 C = 135 N = color I = 7;
	SU  T = 49 C = 135 N = color I = 7;
	SU  T = 52 C = 135 N = color I = 4;
	SU  T = 76 C = 135 N = color I = 7;

	SU  T = 34 C = 136 N = color I = 4;
	SU  T = 35 C = 136 N = color I = 4;
	SU  T = 43 C = 136 N = color I = 7;
	SU  T = 49 C = 136 N = color I = 7;
	SU  T = 52 C = 136 N = color I = 4;
	SU  T = 76 C = 136 N = color I = 7;

	SU  T = 35 C = 137 N = color I = 4;
	SU  T = 43 C = 137 N = color I = 7;
	SU  T = 52 C = 137 N = color I = 4;
	SU  T = 76 C = 137 N = color I = 7;

	SU  T = 35 C = 138 N = color I = 4;
	SU  T = 43 C = 138 N = color I = 7;
	SU  T = 49 C = 138 N = color I = 7;
	SU  T = 52 C = 138 N = color I = 4;
	SU  T = 54 C = 138 N = color I = 7;
	SU  T = 76 C = 138 N = color I = 7;

	SU  T = 8 C = 139 N = color I = 4;
	SU  T = 10 C = 139 N = color I = 4;
	SU  T = 13 C = 139 N = color I = 4;
	SU  T = 14 C = 139 N = color I = 4;
	SU  T = 19 C = 139 N = color I = 4;
	SU  T = 28 C = 139 N = color I = 4;
	SU  T = 29 C = 139 N = color I = 4;
	SU  T = 32 C = 139 N = color I = 4;
	SU  T = 35 C = 139 N = color I = 4;
	SU  T = 37 C = 139 N = color I = 7;
	SU  T = 39 C = 139 N = color I = 4;
	SU  T = 40 C = 139 N = color I = 4;
	SU  T = 43 C = 139 N = color I = 7;
	SU  T = 45 C = 139 N = color I = 4;
	SU  T = 48 C = 139 N = color I = 4;
	SU  T = 52 C = 139 N = color I = 4;
	SU  T = 53 C = 139 N = color I = 4;
	SU  T = 60 C = 139 N = color I = 4;
	SU  T = 61 C = 139 N = color I = 4;
	SU  T = 64 C = 139 N = color I = 4;
	SU  T = 67 C = 139 N = color I = 4;
	SU  T = 69 C = 139 N = color I = 4;
	SU  T = 73 C = 139 N = color I = 4;
	SU  T = 74 C = 139 N = color I = 4;
	SU  T = 76 C = 139 N = color I = 7;
	SU  T = 77 C = 139 N = color I = 4;
	SU  T = 78 C = 139 N = color I = 4;

	SU  T = 3 C = 140 N = color I = 4;
	SU  T = 8 C = 140 N = color I = 4;
	SU  T = 10 C = 140 N = color I = 4;
	SU  T = 13 C = 140 N = color I = 4;
	SU  T = 14 C = 140 N = color I = 4;
	SU  T = 19 C = 140 N = color I = 4;
	SU  T = 23 C = 140 N = color I = 4;
	SU  T = 28 C = 140 N = color I = 4;
	SU  T = 29 C = 140 N = color I = 4;
	SU  T = 32 C = 140 N = color I = 4;
	SU  T = 35 C = 140 N = color I = 4;
	SU  T = 37 C = 140 N = color I = 4;
	SU  T = 39 C = 140 N = color I = 4;
	SU  T = 43 C = 140 N = color I = 7;
	SU  T = 45 C = 140 N = color I = 4;
	SU  T = 48 C = 140 N = color I = 4;
	SU  T = 52 C = 140 N = color I = 4;
	SU  T = 53 C = 140 N = color I = 4;
	SU  T = 60 C = 140 N = color I = 4;
	SU  T = 61 C = 140 N = color I = 4;
	SU  T = 64 C = 140 N = color I = 4;
	SU  T = 67 C = 140 N = color I = 4;
	SU  T = 69 C = 140 N = color I = 4;
	SU  T = 74 C = 140 N = color I = 4;
	SU  T = 76 C = 140 N = color I = 7;
	SU  T = 77 C = 140 N = color I = 4;

	SU  T = 3 C = 141 N = color I = 4;
	SU  T = 8 C = 141 N = color I = 4;
	SU  T = 10 C = 141 N = color I = 4;
	SU  T = 13 C = 141 N = color I = 4;
	SU  T = 14 C = 141 N = color I = 4;
	SU  T = 19 C = 141 N = color I = 4;
	SU  T = 23 C = 141 N = color I = 4;
	SU  T = 28 C = 141 N = color I = 4;
	SU  T = 29 C = 141 N = color I = 4;
	SU  T = 32 C = 141 N = color I = 4;
	SU  T = 35 C = 141 N = color I = 4;
	SU  T = 37 C = 141 N = color I = 4;
	SU  T = 39 C = 141 N = color I = 4;
	SU  T = 40 C = 141 N = color I = 4;
	SU  T = 43 C = 141 N = color I = 7;
	SU  T = 45 C = 141 N = color I = 4;
	SU  T = 48 C = 141 N = color I = 4;
	SU  T = 52 C = 141 N = color I = 4;
	SU  T = 53 C = 141 N = color I = 4;
	SU  T = 60 C = 141 N = color I = 4;
	SU  T = 61 C = 141 N = color I = 4;
	SU  T = 64 C = 141 N = color I = 4;
	SU  T = 67 C = 141 N = color I = 4;
	SU  T = 69 C = 141 N = color I = 4;
	SU  T = 74 C = 141 N = color I = 4;
	SU  T = 76 C = 141 N = color I = 7;
	SU  T = 77 C = 141 N = color I = 4;
	SU  T = 78 C = 141 N = color I = 4;

	SU  T = 15 C = 142 N = color I = 7;
	SU  T = 35 C = 142 N = color I = 4;
	SU  T = 37 C = 142 N = color I = 7;
	SU  T = 43 C = 142 N = color I = 7;
	SU  T = 49 C = 142 N = color I = 7;
	SU  T = 52 C = 142 N = color I = 4;
	SU  T = 76 C = 142 N = color I = 7;

	SU  C = 143 N = color I = 7;
	SU  T = 35 C = 143 N = color I = 4;
	SU  T = 43 C = 143 N = color I = 7;
	SU  T = 52 C = 143 N = color I = 4;
	SU  T = 76 C = 143 N = color I = 7;

	SU  C = 144 N = color I = 7;
	SU  T = 1 C = 144 N = color I = 7;
	SU  T = 2 C = 144 N = color I = 7;
	SU  T = 3 C = 144 N = color I = 7;
	SU  T = 4 C = 144 N = color I = 7;
	SU  T = 5 C = 144 N = color I = 7;
	SU  T = 6 C = 144 N = color I = 7;
	SU  T = 7 C = 144 N = color I = 7;
	SU  T = 8 C = 144 N = color I = 7;
	SU  T = 9 C = 144 N = color I = 7;
	SU  T = 10 C = 144 N = color I = 7;
	SU  T = 11 C = 144 N = color I = 7;
	SU  T = 12 C = 144 N = color I = 7;
	SU  T = 13 C = 144 N = color I = 7;
	SU  T = 14 C = 144 N = color I = 7;
	SU  T = 15 C = 144 N = color I = 7;
	SU  T = 16 C = 144 N = color I = 7;
	SU  T = 17 C = 144 N = color I = 7;
	SU  T = 18 C = 144 N = color I = 7;
	SU  T = 19 C = 144 N = color I = 7;
	SU  T = 20 C = 144 N = color I = 7;
	SU  T = 21 C = 144 N = color I = 7;
	SU  T = 22 C = 144 N = color I = 7;
	SU  T = 23 C = 144 N = color I = 7;
	SU  T = 24 C = 144 N = color I = 7;
	SU  T = 25 C = 144 N = color I = 7;
	SU  T = 26 C = 144 N = color I = 7;
	SU  T = 27 C = 144 N = color I = 7;
	SU  T = 28 C = 144 N = color I = 7;
	SU  T = 29 C = 144 N = color I = 7;
	SU  T = 30 C = 144 N = color I = 7;
	SU  T = 31 C = 144 N = color I = 7;
	SU  T = 32 C = 144 N = color I = 7;
	SU  T = 33 C = 144 N = color I = 7;
	SU  T = 34 C = 144 N = color I = 7;
	SU  T = 35 C = 144 N = color I = 7;
	SU  T = 36 C = 144 N = color I = 7;
	SU  T = 37 C = 144 N = color I = 7;
	SU  T = 38 C = 144 N = color I = 7;
	SU  T = 39 C = 144 N = color I = 7;
	SU  T = 40 C = 144 N = color I = 7;
	SU  T = 41 C = 144 N = color I = 7;
	SU  T = 42 C = 144 N = color I = 7;
	SU  T = 43 C = 144 N = color I = 7;
	SU  T = 44 C = 144 N = color I = 7;
	SU  T = 45 C = 144 N = color I = 7;
	SU  T = 46 C = 144 N = color I = 7;
	SU  T = 47 C = 144 N = color I = 7;
	SU  T = 48 C = 144 N = color I = 7;
	SU  T = 49 C = 144 N = color I = 7;
	SU  T = 50 C = 144 N = color I = 7;
	SU  T = 51 C = 144 N = color I = 7;
	SU  T = 52 C = 144 N = color I = 7;
	SU  T = 53 C = 144 N = color I = 7;
	SU  T = 54 C = 144 N = color I = 7;
	SU  T = 55 C = 144 N = color I = 7;
	SU  T = 56 C = 144 N = color I = 7;
	SU  T = 57 C = 144 N = color I = 7;
	SU  T = 58 C = 144 N = color I = 7;
	SU  T = 59 C = 144 N = color I = 7;
	SU  T = 60 C = 144 N = color I = 7;
	SU  T = 61 C = 144 N = color I = 7;
	SU  T = 62 C = 144 N = color I = 7;
	SU  T = 63 C = 144 N = color I = 7;
	SU  T = 64 C = 144 N = color I = 7;
	SU  T = 65 C = 144 N = color I = 7;
	SU  T = 66 C = 144 N = color I = 7;
	SU  T = 67 C = 144 N = color I = 7;
	SU  T = 68 C = 144 N = color I = 7;
	SU  T = 69 C = 144 N = color I = 7;
	SU  T = 70 C = 144 N = color I = 7;
	SU  T = 71 C = 144 N = color I = 7;
	SU  T = 72 C = 144 N = color I = 7;
	SU  T = 73 C = 144 N = color I = 7;
	SU  T = 74 C = 144 N = color I = 7;
	SU  T = 75 C = 144 N = color I = 7;
	SU  T = 76 C = 144 N = color I = 7;
	SU  T = 77 C = 144 N = color I = 7;
	SU  T = 78 C = 144 N = color I = 7;
	SU  T = 79 C = 144 N = color I = 7;

	SU  C = 145 N = color I = 7;
	SU  T = 1 C = 145 N = color I = 7;
	SU  T = 2 C = 145 N = color I = 7;
	SU  T = 3 C = 145 N = color I = 7;
	SU  T = 4 C = 145 N = color I = 7;
	SU  T = 5 C = 145 N = color I = 7;
	SU  T = 6 C = 145 N = color I = 7;
	SU  T = 7 C = 145 N = color I = 7;
	SU  T = 8 C = 145 N = color I = 7;
	SU  T = 9 C = 145 N = color I = 7;
	SU  T = 10 C = 145 N = color I = 7;
	SU  T = 11 C = 145 N = color I = 7;
	SU  T = 12 C = 145 N = color I = 7;
	SU  T = 13 C = 145 N = color I = 7;
	SU  T = 14 C = 145 N = color I = 7;
	SU  T = 15 C = 145 N = color I = 7;
	SU  T = 16 C = 145 N = color I = 7;
	SU  T = 17 C = 145 N = color I = 7;
	SU  T = 18 C = 145 N = color I = 7;
	SU  T = 19 C = 145 N = color I = 7;
	SU  T = 20 C = 145 N = color I = 7;
	SU  T = 21 C = 145 N = color I = 7;
	SU  T = 22 C = 145 N = color I = 7;
	SU  T = 23 C = 145 N = color I = 7;
	SU  T = 24 C = 145 N = color I = 7;
	SU  T = 25 C = 145 N = color I = 7;
	SU  T = 26 C = 145 N = color I = 7;
	SU  T = 27 C = 145 N = color I = 7;
	SU  T = 28 C = 145 N = color I = 7;
	SU  T = 29 C = 145 N = color I = 7;
	SU  T = 30 C = 145 N = color I = 7;
	SU  T = 31 C = 145 N = color I = 7;
	SU  T = 32 C = 145 N = color I = 7;
	SU  T = 33 C = 145 N = color I = 7;
	SU  T = 34 C = 145 N = color I = 7;
	SU  T = 35 C = 145 N = color I = 7;
	SU  T = 36 C = 145 N = color I = 7;
	SU  T = 37 C = 145 N = color I = 7;
	SU  T = 38 C = 145 N = color I = 7;
	SU  T = 39 C = 145 N = color I = 7;
	SU  T = 40 C = 145 N = color I = 7;
	SU  T = 41 C = 145 N = color I = 7;
	SU  T = 42 C = 145 N = color I = 7;
	SU  T = 43 C = 145 N = color I = 7;
	SU  T = 44 C = 145 N = color I = 7;
	SU  T = 45 C = 145 N = color I = 7;
	SU  T = 46 C = 145 N = color I = 7;
	SU  T = 47 C = 145 N = color I = 7;
	SU  T = 48 C = 145 N = color I = 7;
	SU  T = 49 C = 145 N = color I = 7;
	SU  T = 50 C = 145 N = color I = 7;
	SU  T = 51 C = 145 N = color I = 7;
	SU  T = 52 C = 145 N = color I = 7;
	SU  T = 53 C = 145 N = color I = 7;
	SU  T = 54 C = 145 N = color I = 7;
	SU  T = 55 C = 145 N = color I = 7;
	SU  T = 56 C = 145 N = color I = 7;
	SU  T = 57 C = 145 N = color I = 7;
	SU  T = 58 C = 145 N = color I = 7;
	SU  T = 59 C = 145 N = color I = 7;
	SU  T = 60 C = 145 N = color I = 7;
	SU  T = 61 C = 145 N = color I = 7;
	SU  T = 62 C = 145 N = color I = 7;
	SU  T = 63 C = 145 N = color I = 7;
	SU  T = 64 C = 145 N = color I = 7;
	SU  T = 65 C = 145 N = color I = 7;
	SU  T = 66 C = 145 N = color I = 7;
	SU  T = 67 C = 145 N = color I = 7;
	SU  T = 68 C = 145 N = color I = 7;
	SU  T = 69 C = 145 N = color I = 7;
	SU  T = 70 C = 145 N = color I = 7;
	SU  T = 71 C = 145 N = color I = 7;
	SU  T = 72 C = 145 N = color I = 7;
	SU  T = 73 C = 145 N = color I = 7;
	SU  T = 74 C = 145 N = color I = 7;
	SU  T = 75 C = 145 N = color I = 7;
	SU  T = 76 C = 145 N = color I = 7;
	SU  T = 77 C = 145 N = color I = 7;
	SU  T = 78 C = 145 N = color I = 7;
	SU  T = 79 C = 145 N = color I = 7;

	SU  T = 7 C = 146 N = color I = 7;
	SU  T = 8 C = 146 N = color I = 4;
	SU  T = 10 C = 146 N = color I = 4;
	SU  T = 13 C = 146 N = color I = 4;
	SU  T = 14 C = 146 N = color I = 4;
	SU  T = 17 C = 146 N = color I = 4;
	SU  T = 18 C = 146 N = color I = 4;
	SU  T = 32 C = 146 N = color I = 4;
	SU  T = 35 C = 146 N = color I = 4;
	SU  T = 37 C = 146 N = color I = 4;
	SU  T = 39 C = 146 N = color I = 4;
	SU  T = 43 C = 146 N = color I = 7;
	SU  T = 45 C = 146 N = color I = 4;
	SU  T = 48 C = 146 N = color I = 4;
	SU  T = 52 C = 146 N = color I = 4;
	SU  T = 53 C = 146 N = color I = 4;
	SU  T = 60 C = 146 N = color I = 4;
	SU  T = 61 C = 146 N = color I = 4;
	SU  T = 64 C = 146 N = color I = 4;
	SU  T = 69 C = 146 N = color I = 4;
	SU  T = 76 C = 146 N = color I = 7;
	SU  T = 77 C = 146 N = color I = 4;
	SU  T = 78 C = 146 N = color I = 4;

	SU  T = 35 C = 147 N = color I = 4;
	SU  T = 37 C = 147 N = color I = 7;
	SU  T = 43 C = 147 N = color I = 7;
	SU  T = 49 C = 147 N = color I = 7;
	SU  T = 52 C = 147 N = color I = 4;
	SU  T = 76 C = 147 N = color I = 7;

	SU  T = 1 C = 148 N = color I = 7;
	SU  T = 2 C = 148 N = color I = 7;
	SU  T = 3 C = 148 N = color I = 7;
	SU  T = 8 C = 148 N = color I = 4;
	SU  T = 13 C = 148 N = color I = 7;
	SU  T = 14 C = 148 N = color I = 7;
	SU  T = 19 C = 148 N = color I = 7;
	SU  T = 23 C = 148 N = color I = 7;
	SU  T = 28 C = 148 N = color I = 7;
	SU  T = 29 C = 148 N = color I = 7;
	SU  T = 32 C = 148 N = color I = 7;
	SU  T = 35 C = 148 N = color I = 4;
	SU  T = 37 C = 148 N = color I = 7;
	SU  T = 39 C = 148 N = color I = 7;
	SU  T = 40 C = 148 N = color I = 7;
	SU  T = 43 C = 148 N = color I = 7;
	SU  T = 45 C = 148 N = color I = 7;
	SU  T = 48 C = 148 N = color I = 7;
	SU  T = 52 C = 148 N = color I = 4;
	SU  T = 53 C = 148 N = color I = 7;
	SU  T = 60 C = 148 N = color I = 7;
	SU  T = 64 C = 148 N = color I = 7;
	SU  T = 69 C = 148 N = color I = 7;
	SU  T = 74 C = 148 N = color I = 7;
	SU  T = 76 C = 148 N = color I = 7;
	SU  T = 77 C = 148 N = color I = 7;

	SU  T = 1 C = 149 N = color I = 7;
	SU  T = 2 C = 149 N = color I = 7;
	SU  T = 3 C = 149 N = color I = 7;
	SU  T = 5 C = 149 N = color I = 7;
	SU  T = 7 C = 149 N = color I = 7;
	SU  T = 8 C = 149 N = color I = 4;
	SU  T = 10 C = 149 N = color I = 7;
	SU  T = 13 C = 149 N = color I = 7;
	SU  T = 14 C = 149 N = color I = 7;
	SU  T = 15 C = 149 N = color I = 7;
	SU  T = 16 C = 149 N = color I = 7;
	SU  T = 17 C = 149 N = color I = 7;
	SU  T = 18 C = 149 N = color I = 7;
	SU  T = 19 C = 149 N = color I = 7;
	SU  T = 20 C = 149 N = color I = 7;
	SU  T = 23 C = 149 N = color I = 5;
	SU  T = 24 C = 149 N = color I = 7;
	SU  T = 25 C = 149 N = color I = 7;
	SU  T = 26 C = 149 N = color I = 7;
	SU  T = 28 C = 149 N = color I = 7;
	SU  T = 29 C = 149 N = color I = 7;
	SU  T = 31 C = 149 N = color I = 7;
	SU  T = 32 C = 149 N = color I = 7;
	SU  T = 33 C = 149 N = color I = 7;
	SU  T = 34 C = 149 N = color I = 7;
	SU  T = 35 C = 149 N = color I = 4;
	SU  T = 36 C = 149 N = color I = 7;
	SU  T = 37 C = 149 N = color I = 7;
	SU  T = 38 C = 149 N = color I = 7;
	SU  T = 39 C = 149 N = color I = 7;
	SU  T = 40 C = 149 N = color I = 7;
	SU  T = 43 C = 149 N = color I = 7;
	SU  T = 45 C = 149 N = color I = 7;
	SU  T = 48 C = 149 N = color I = 7;
	SU  T = 49 C = 149 N = color I = 7;
	SU  T = 50 C = 149 N = color I = 7;
	SU  T = 51 C = 149 N = color I = 7;
	SU  T = 52 C = 149 N = color I = 7;
	SU  T = 53 C = 149 N = color I = 7;
	SU  T = 54 C = 149 N = color I = 7;
	SU  T = 55 C = 149 N = color I = 7;
	SU  T = 56 C = 149 N = color I = 7;
	SU  T = 57 C = 149 N = color I = 7;
	SU  T = 58 C = 149 N = color I = 7;
	SU  T = 60 C = 149 N = color I = 7;
	SU  T = 61 C = 149 N = color I = 7;
	SU  T = 62 C = 149 N = color I = 7;
	SU  T = 63 C = 149 N = color I = 7;
	SU  T = 64 C = 149 N = color I = 7;
	SU  T = 65 C = 149 N = color I = 7;
	SU  T = 66 C = 149 N = color I = 7;
	SU  T = 67 C = 149 N = color I = 7;
	SU  T = 68 C = 149 N = color I = 7;
	SU  T = 69 C = 149 N = color I = 7;
	SU  T = 73 C = 149 N = color I = 7;
	SU  T = 74 C = 149 N = color I = 7;
	SU  T = 75 C = 149 N = color I = 7;
	SU  T = 76 C = 149 N = color I = 7;
	SU  T = 77 C = 149 N = color I = 7;
	SU  T = 78 C = 149 N = color I = 7;
	SU  T = 79 C = 149 N = color I = 7;

	SU  T = 35 C = 150 N = color I = 4;
	SU  T = 43 C = 150 N = color I = 7;
	SU  T = 48 C = 150 N = color I = 7;
	SU  T = 52 C = 150 N = color I = 4;
	SU  T = 76 C = 150 N = color I = 7;

	SU  T = 35 C = 151 N = color I = 4;
	SU  T = 43 C = 151 N = color I = 7;
	SU  T = 52 C = 151 N = color I = 4;
	SU  T = 76 C = 151 N = color I = 7;

	SU  T = 8 C = 152 N = color I = 4;
	SU  T = 10 C = 152 N = color I = 4;
	SU  T = 13 C = 152 N = color I = 4;
	SU  T = 14 C = 152 N = color I = 4;
	SU  T = 19 C = 152 N = color I = 4;
	SU  T = 23 C = 152 N = color I = 4;
	SU  T = 28 C = 152 N = color I = 4;
	SU  T = 32 C = 152 N = color I = 4;
	SU  T = 35 C = 152 N = color I = 4;
	SU  T = 37 C = 152 N = color I = 7;
	SU  T = 39 C = 152 N = color I = 4;
	SU  T = 40 C = 152 N = color I = 4;
	SU  T = 43 C = 152 N = color I = 7;
	SU  T = 45 C = 152 N = color I = 4;
	SU  T = 48 C = 152 N = color I = 4;
	SU  T = 49 C = 152 N = color I = 7;
	SU  T = 52 C = 152 N = color I = 4;
	SU  T = 53 C = 152 N = color I = 4;
	SU  T = 60 C = 152 N = color I = 4;
	SU  T = 61 C = 152 N = color I = 4;
	SU  T = 64 C = 152 N = color I = 4;
	SU  T = 67 C = 152 N = color I = 4;
	SU  T = 74 C = 152 N = color I = 4;
	SU  T = 76 C = 152 N = color I = 7;
	SU  T = 77 C = 152 N = color I = 4;
	SU  T = 78 C = 152 N = color I = 4;

	SU  T = 23 C = 153 N = color I = 4;
	SU  T = 28 C = 153 N = color I = 4;
	SU  T = 32 C = 153 N = color I = 4;
	SU  T = 35 C = 153 N = color I = 4;
	SU  T = 37 C = 153 N = color I = 7;
	SU  T = 39 C = 153 N = color I = 4;
	SU  T = 40 C = 153 N = color I = 4;
	SU  T = 43 C = 153 N = color I = 7;
	SU  T = 45 C = 153 N = color I = 4;
	SU  T = 48 C = 153 N = color I = 4;
	SU  T = 52 C = 153 N = color I = 4;
	SU  T = 53 C = 153 N = color I = 4;
	SU  T = 60 C = 153 N = color I = 4;
	SU  T = 61 C = 153 N = color I = 4;
	SU  T = 64 C = 153 N = color I = 4;
	SU  T = 67 C = 153 N = color I = 4;
	SU  T = 69 C = 153 N = color I = 4;
	SU  T = 74 C = 153 N = color I = 4;
	SU  T = 76 C = 153 N = color I = 7;
	SU  T = 77 C = 153 N = color I = 4;
	SU  T = 78 C = 153 N = color I = 4;

	SU  T = 1 C = 154 N = color I = 7;
	SU  T = 2 C = 154 N = color I = 7;
	SU  T = 3 C = 154 N = color I = 7;
	SU  T = 8 C = 154 N = color I = 7;
	SU  T = 10 C = 154 N = color I = 7;
	SU  T = 13 C = 154 N = color I = 7;
	SU  T = 14 C = 154 N = color I = 7;
	SU  T = 19 C = 154 N = color I = 7;
	SU  T = 23 C = 154 N = color I = 7;
	SU  T = 28 C = 154 N = color I = 7;
	SU  T = 32 C = 154 N = color I = 7;
	SU  T = 35 C = 154 N = color I = 7;
	SU  T = 37 C = 154 N = color I = 7;
	SU  T = 39 C = 154 N = color I = 7;
	SU  T = 40 C = 154 N = color I = 7;
	SU  T = 43 C = 154 N = color I = 7;
	SU  T = 45 C = 154 N = color I = 7;
	SU  T = 48 C = 154 N = color I = 7;
	SU  T = 52 C = 154 N = color I = 7;
	SU  T = 53 C = 154 N = color I = 7;
	SU  T = 60 C = 154 N = color I = 7;
	SU  T = 61 C = 154 N = color I = 7;
	SU  T = 64 C = 154 N = color I = 7;
	SU  T = 67 C = 154 N = color I = 7;
	SU  T = 69 C = 154 N = color I = 7;
	SU  T = 74 C = 154 N = color I = 7;
	SU  T = 76 C = 154 N = color I = 7;
	SU  T = 77 C = 154 N = color I = 7;
	SU  T = 78 C = 154 N = color I = 7;

	SU  T = 35 C = 155 N = color I = 4;
	SU  T = 43 C = 155 N = color I = 7;
	SU  T = 52 C = 155 N = color I = 4;
	SU  T = 76 C = 155 N = color I = 7;

	SU  T = 1 C = 156 N = color I = 7;
	SU  T = 2 C = 156 N = color I = 7;
	SU  T = 3 C = 156 N = color I = 7;
	SU  T = 8 C = 156 N = color I = 7;
	SU  T = 10 C = 156 N = color I = 7;
	SU  T = 13 C = 156 N = color I = 7;
	SU  T = 14 C = 156 N = color I = 7;
	SU  T = 19 C = 156 N = color I = 7;
	SU  T = 23 C = 156 N = color I = 7;
	SU  T = 28 C = 156 N = color I = 7;
	SU  T = 32 C = 156 N = color I = 7;
	SU  T = 35 C = 156 N = color I = 7;
	SU  T = 37 C = 156 N = color I = 7;
	SU  T = 39 C = 156 N = color I = 7;
	SU  T = 40 C = 156 N = color I = 7;
	SU  T = 43 C = 156 N = color I = 7;
	SU  T = 45 C = 156 N = color I = 7;
	SU  T = 48 C = 156 N = color I = 7;
	SU  T = 49 C = 156 N = color I = 7;
	SU  T = 52 C = 156 N = color I = 7;
	SU  T = 53 C = 156 N = color I = 7;
	SU  T = 60 C = 156 N = color I = 7;
	SU  T = 61 C = 156 N = color I = 7;
	SU  T = 62 C = 156 N = color I = 7;
	SU  T = 64 C = 156 N = color I = 7;
	SU  T = 67 C = 156 N = color I = 7;
	SU  T = 69 C = 156 N = color I = 7;
	SU  T = 74 C = 156 N = color I = 7;
	SU  T = 76 C = 156 N = color I = 7;
	SU  T = 77 C = 156 N = color I = 7;
	SU  T = 78 C = 156 N = color I = 7;

	SU  T = 1 C = 157 N = color I = 7;
	SU  T = 2 C = 157 N = color I = 7;
	SU  T = 3 C = 157 N = color I = 7;
	SU  T = 5 C = 157 N = color I = 7;
	SU  T = 8 C = 157 N = color I = 7;
	SU  T = 10 C = 157 N = color I = 7;
	SU  T = 13 C = 157 N = color I = 7;
	SU  T = 14 C = 157 N = color I = 7;
	SU  T = 16 C = 157 N = color I = 7;
	SU  T = 17 C = 157 N = color I = 7;
	SU  T = 18 C = 157 N = color I = 7;
	SU  T = 19 C = 157 N = color I = 7;
	SU  T = 23 C = 157 N = color I = 7;
	SU  T = 24 C = 157 N = color I = 7;
	SU  T = 28 C = 157 N = color I = 7;
	SU  T = 29 C = 157 N = color I = 7;
	SU  T = 32 C = 157 N = color I = 7;
	SU  T = 35 C = 157 N = color I = 7;
	SU  T = 36 C = 157 N = color I = 7;
	SU  T = 37 C = 157 N = color I = 7;
	SU  T = 39 C = 157 N = color I = 7;
	SU  T = 40 C = 157 N = color I = 7;
	SU  T = 43 C = 157 N = color I = 7;
	SU  T = 45 C = 157 N = color I = 7;
	SU  T = 48 C = 157 N = color I = 7;
	SU  T = 52 C = 157 N = color I = 7;
	SU  T = 53 C = 157 N = color I = 7;
	SU  T = 55 C = 157 N = color I = 7;
	SU  T = 56 C = 157 N = color I = 7;
	SU  T = 60 C = 157 N = color I = 7;
	SU  T = 61 C = 157 N = color I = 7;
	SU  T = 64 C = 157 N = color I = 7;
	SU  T = 67 C = 157 N = color I = 7;
	SU  T = 68 C = 157 N = color I = 7;
	SU  T = 69 C = 157 N = color I = 7;
	SU  T = 73 C = 157 N = color I = 7;
	SU  T = 74 C = 157 N = color I = 7;
	SU  T = 75 C = 157 N = color I = 7;
	SU  T = 76 C = 157 N = color I = 7;
	SU  T = 77 C = 157 N = color I = 7;
	SU  T = 78 C = 157 N = color I = 7;

	SU  T = 35 C = 158 N = color I = 4;
	SU  T = 43 C = 158 N = color I = 7;
	SU  T = 52 C = 158 N = color I = 4;
	SU  T = 76 C = 158 N = color I = 7;

	SU  T = 35 C = 159 N = color I = 4;
	SU  T = 43 C = 159 N = color I = 7;
	SU  T = 52 C = 159 N = color I = 4;
	SU  T = 76 C = 159 N = color I = 7;

	SU  T = 35 C = 160 N = color I = 4;
	SU  T = 43 C = 160 N = color I = 7;
	SU  T = 52 C = 160 N = color I = 4;
	SU  T = 76 C = 160 N = color I = 7;

	SU  T = 35 C = 161 N = color I = 4;
	SU  T = 43 C = 161 N = color I = 7;
	SU  T = 52 C = 161 N = color I = 4;
	SU  T = 76 C = 161 N = color I = 7;

	SU  T = 35 C = 162 N = color I = 4;
	SU  T = 43 C = 162 N = color I = 7;
	SU  T = 49 C = 162 N = color I = 7;
	SU  T = 52 C = 162 N = color I = 4;
	SU  T = 76 C = 162 N = color I = 7;

	SU  T = 1 C = 163 N = color I = 7;
	SU  T = 2 C = 163 N = color I = 7;
	SU  T = 3 C = 163 N = color I = 7;
	SU  T = 13 C = 163 N = color I = 7;
	SU  T = 14 C = 163 N = color I = 7;
	SU  T = 15 C = 163 N = color I = 7;
	SU  T = 19 C = 163 N = color I = 7;
	SU  T = 23 C = 163 N = color I = 7;
	SU  T = 28 C = 163 N = color I = 7;
	SU  T = 32 C = 163 N = color I = 7;
	SU  T = 35 C = 163 N = color I = 4;
	SU  T = 37 C = 163 N = color I = 7;
	SU  T = 39 C = 163 N = color I = 7;
	SU  T = 40 C = 163 N = color I = 7;
	SU  T = 43 C = 163 N = color I = 7;
	SU  T = 45 C = 163 N = color I = 7;
	SU  T = 48 C = 163 N = color I = 7;
	SU  T = 52 C = 163 N = color I = 4;
	SU  T = 60 C = 163 N = color I = 7;
	SU  T = 64 C = 163 N = color I = 7;
	SU  T = 69 C = 163 N = color I = 7;
	SU  T = 74 C = 163 N = color I = 7;
	SU  T = 76 C = 163 N = color I = 7;
	SU  T = 77 C = 163 N = color I = 7;

	SU  T = 35 C = 164 N = color I = 4;
	SU  T = 43 C = 164 N = color I = 7;
	SU  T = 52 C = 164 N = color I = 4;
	SU  T = 76 C = 164 N = color I = 7;

	SU  T = 35 C = 165 N = color I = 4;
	SU  T = 43 C = 165 N = color I = 7;
	SU  T = 52 C = 165 N = color I = 4;
	SU  T = 76 C = 165 N = color I = 7;

	SU  T = 35 C = 166 N = color I = 4;
	SU  T = 43 C = 166 N = color I = 7;
	SU  T = 52 C = 166 N = color I = 4;
	SU  T = 76 C = 166 N = color I = 7;

	SU  T = 1 C = 167 N = color I = 7;
	SU  T = 2 C = 167 N = color I = 7;
	SU  T = 3 C = 167 N = color I = 7;
	SU  T = 7 C = 167 N = color I = 7;
	SU  T = 13 C = 167 N = color I = 7;
	SU  T = 14 C = 167 N = color I = 7;
	SU  T = 15 C = 167 N = color I = 7;
	SU  T = 19 C = 167 N = color I = 7;
	SU  T = 21 C = 167 N = color I = 7;
	SU  T = 22 C = 167 N = color I = 7;
	SU  T = 23 C = 167 N = color I = 7;
	SU  T = 28 C = 167 N = color I = 7;
	SU  T = 29 C = 167 N = color I = 7;
	SU  T = 31 C = 167 N = color I = 7;
	SU  T = 32 C = 167 N = color I = 7;
	SU  T = 33 C = 167 N = color I = 7;
	SU  T = 34 C = 167 N = color I = 7;
	SU  T = 35 C = 167 N = color I = 4;
	SU  T = 37 C = 167 N = color I = 7;
	SU  T = 38 C = 167 N = color I = 7;
	SU  T = 39 C = 167 N = color I = 7;
	SU  T = 40 C = 167 N = color I = 7;
	SU  T = 41 C = 167 N = color I = 7;
	SU  T = 43 C = 167 N = color I = 7;
	SU  T = 45 C = 167 N = color I = 7;
	SU  T = 46 C = 167 N = color I = 7;
	SU  T = 48 C = 167 N = color I = 7;
	SU  T = 49 C = 167 N = color I = 7;
	SU  T = 50 C = 167 N = color I = 7;
	SU  T = 51 C = 167 N = color I = 7;
	SU  T = 52 C = 167 N = color I = 4;
	SU  T = 53 C = 167 N = color I = 7;
	SU  T = 54 C = 167 N = color I = 7;
	SU  T = 57 C = 167 N = color I = 7;
	SU  T = 58 C = 167 N = color I = 7;
	SU  T = 60 C = 167 N = color I = 7;
	SU  T = 63 C = 167 N = color I = 7;
	SU  T = 64 C = 167 N = color I = 7;
	SU  T = 66 C = 167 N = color I = 7;
	SU  T = 69 C = 167 N = color I = 7;
	SU  T = 74 C = 167 N = color I = 7;
	SU  T = 76 C = 167 N = color I = 7;
	SU  T = 77 C = 167 N = color I = 7;
	SU  T = 79 C = 167 N = color I = 7;

	SU  T = 35 C = 168 N = color I = 4;
	SU  T = 43 C = 168 N = color I = 7;
	SU  T = 52 C = 168 N = color I = 4;
	SU  T = 76 C = 168 N = color I = 7;

	SU  T = 35 C = 169 N = color I = 4;
	SU  T = 43 C = 169 N = color I = 7;
	SU  T = 52 C = 169 N = color I = 4;
	SU  T = 76 C = 169 N = color I = 7;

	SU  C = 170 N = color I = 4;
	SU  T = 1 C = 170 N = color I = 4;
	SU  T = 2 C = 170 N = color I = 4;
	SU  T = 3 C = 170 N = color I = 4;
	SU  T = 4 C = 170 N = color I = 4;
	SU  T = 5 C = 170 N = color I = 4;
	SU  T = 6 C = 170 N = color I = 4;
	SU  T = 7 C = 170 N = color I = 4;
	SU  T = 8 C = 170 N = color I = 4;
	SU  T = 9 C = 170 N = color I = 4;
	SU  T = 10 C = 170 N = color I = 4;
	SU  T = 11 C = 170 N = color I = 4;
	SU  T = 12 C = 170 N = color I = 4;
	SU  T = 13 C = 170 N = color I = 4;
	SU  T = 14 C = 170 N = color I = 4;
	SU  T = 15 C = 170 N = color I = 4;
	SU  T = 16 C = 170 N = color I = 4;
	SU  T = 17 C = 170 N = color I = 4;
	SU  T = 18 C = 170 N = color I = 4;
	SU  T = 19 C = 170 N = color I = 4;
	SU  T = 20 C = 170 N = color I = 4;
	SU  T = 21 C = 170 N = color I = 4;
	SU  T = 22 C = 170 N = color I = 4;
	SU  T = 23 C = 170 N = color I = 4;
	SU  T = 24 C = 170 N = color I = 4;
	SU  T = 25 C = 170 N = color I = 4;
	SU  T = 26 C = 170 N = color I = 4;
	SU  T = 27 C = 170 N = color I = 4;
	SU  T = 28 C = 170 N = color I = 4;
	SU  T = 29 C = 170 N = color I = 4;
	SU  T = 30 C = 170 N = color I = 4;
	SU  T = 31 C = 170 N = color I = 4;
	SU  T = 32 C = 170 N = color I = 4;
	SU  T = 33 C = 170 N = color I = 4;
	SU  T = 34 C = 170 N = color I = 4;
	SU  T = 35 C = 170 N = color I = 4;
	SU  T = 36 C = 170 N = color I = 4;
	SU  T = 37 C = 170 N = color I = 7;
	SU  T = 38 C = 170 N = color I = 4;
	SU  T = 39 C = 170 N = color I = 4;
	SU  T = 40 C = 170 N = color I = 4;
	SU  T = 41 C = 170 N = color I = 4;
	SU  T = 42 C = 170 N = color I = 4;
	SU  T = 43 C = 170 N = color I = 7;
	SU  T = 44 C = 170 N = color I = 4;
	SU  T = 45 C = 170 N = color I = 4;
	SU  T = 46 C = 170 N = color I = 4;
	SU  T = 47 C = 170 N = color I = 4;
	SU  T = 48 C = 170 N = color I = 4;
	SU  T = 49 C = 170 N = color I = 4;
	SU  T = 50 C = 170 N = color I = 4;
	SU  T = 51 C = 170 N = color I = 4;
	SU  T = 52 C = 170 N = color I = 4;
	SU  T = 53 C = 170 N = color I = 4;
	SU  T = 54 C = 170 N = color I = 4;
	SU  T = 55 C = 170 N = color I = 4;
	SU  T = 56 C = 170 N = color I = 4;
	SU  T = 57 C = 170 N = color I = 4;
	SU  T = 58 C = 170 N = color I = 4;
	SU  T = 59 C = 170 N = color I = 4;
	SU  T = 60 C = 170 N = color I = 4;
	SU  T = 61 C = 170 N = color I = 4;
	SU  T = 62 C = 170 N = color I = 4;
	SU  T = 63 C = 170 N = color I = 4;
	SU  T = 64 C = 170 N = color I = 4;
	SU  T = 65 C = 170 N = color I = 4;
	SU  T = 66 C = 170 N = color I = 4;
	SU  T = 67 C = 170 N = color I = 4;
	SU  T = 68 C = 170 N = color I = 4;
	SU  T = 69 C = 170 N = color I = 4;
	SU  T = 70 C = 170 N = color I = 4;
	SU  T = 71 C = 170 N = color I = 4;
	SU  T = 72 C = 170 N = color I = 4;
	SU  T = 73 C = 170 N = color I = 4;
	SU  T = 74 C = 170 N = color I = 4;
	SU  T = 75 C = 170 N = color I = 4;
	SU  T = 76 C = 170 N = color I = 7;
	SU  T = 77 C = 170 N = color I = 4;
	SU  T = 78 C = 170 N = color I = 4;
	SU  T = 79 C = 170 N = color I = 4;

	SU  T = 35 C = 171 N = color I = 4;
	SU  T = 43 C = 171 N = color I = 7;
	SU  T = 52 C = 171 N = color I = 4;
	SU  T = 76 C = 171 N = color I = 7;

	SU  T = 35 C = 172 N = color I = 4;
	SU  T = 43 C = 172 N = color I = 7;
	SU  T = 52 C = 172 N = color I = 4;
	SU  T = 76 C = 172 N = color I = 7;

	SU  T = 1 C = 173 N = color I = 7;
	SU  T = 2 C = 173 N = color I = 7;
	SU  T = 3 C = 173 N = color I = 4;
	SU  T = 10 C = 173 N = color I = 4;
	SU  T = 14 C = 173 N = color I = 4;
	SU  T = 31 C = 173 N = color I = 7;
	SU  T = 32 C = 173 N = color I = 4;
	SU  T = 35 C = 173 N = color I = 4;
	SU  T = 37 C = 173 N = color I = 7;
	SU  T = 39 C = 173 N = color I = 4;
	SU  T = 40 C = 173 N = color I = 4;
	SU  T = 43 C = 173 N = color I = 7;
	SU  T = 45 C = 173 N = color I = 4;
	SU  T = 48 C = 173 N = color I = 4;
	SU  T = 52 C = 173 N = color I = 4;
	SU  T = 53 C = 173 N = color I = 4;
	SU  T = 61 C = 173 N = color I = 4;
	SU  T = 64 C = 173 N = color I = 4;
	SU  T = 74 C = 173 N = color I = 4;
	SU  T = 76 C = 173 N = color I = 7;
	SU  T = 77 C = 173 N = color I = 4;

	SU  T = 31 C = 174 N = color I = 7;
	SU  T = 33 C = 174 N = color I = 7;
	SU  T = 35 C = 174 N = color I = 4;
	SU  T = 43 C = 174 N = color I = 7;
	SU  T = 52 C = 174 N = color I = 4;
	SU  T = 58 C = 174 N = color I = 7;
	SU  T = 62 C = 174 N = color I = 7;
	SU  T = 76 C = 174 N = color I = 7;

	SU  T = 35 C = 175 N = color I = 4;
	SU  T = 43 C = 175 N = color I = 7;
	SU  T = 52 C = 175 N = color I = 4;
	SU  T = 76 C = 175 N = color I = 7;

	SU  T = 1 C = 176 N = color I = 7;
	SU  T = 2 C = 176 N = color I = 7;
	SU  T = 3 C = 176 N = color I = 4;
	SU  T = 10 C = 176 N = color I = 4;
	SU  T = 14 C = 176 N = color I = 4;
	SU  T = 23 C = 176 N = color I = 4;
	SU  T = 28 C = 176 N = color I = 4;
	SU  T = 35 C = 176 N = color I = 4;
	SU  T = 37 C = 176 N = color I = 4;
	SU  T = 39 C = 176 N = color I = 4;
	SU  T = 40 C = 176 N = color I = 4;
	SU  T = 43 C = 176 N = color I = 7;
	SU  T = 45 C = 176 N = color I = 4;
	SU  T = 48 C = 176 N = color I = 4;
	SU  T = 52 C = 176 N = color I = 4;
	SU  T = 53 C = 176 N = color I = 4;
	SU  T = 64 C = 176 N = color I = 4;
	SU  T = 69 C = 176 N = color I = 4;
	SU  T = 74 C = 176 N = color I = 4;
	SU  T = 76 C = 176 N = color I = 7;
	SU  T = 77 C = 176 N = color I = 4;

	SU  T = 8 C = 177 N = color I = 4;
	SU  T = 10 C = 177 N = color I = 4;
	SU  T = 13 C = 177 N = color I = 4;
	SU  T = 14 C = 177 N = color I = 4;
	SU  T = 23 C = 177 N = color I = 4;
	SU  T = 35 C = 177 N = color I = 4;
	SU  T = 37 C = 177 N = color I = 4;
	SU  T = 39 C = 177 N = color I = 4;
	SU  T = 40 C = 177 N = color I = 4;
	SU  T = 43 C = 177 N = color I = 7;
	SU  T = 45 C = 177 N = color I = 4;
	SU  T = 48 C = 177 N = color I = 4;
	SU  T = 49 C = 177 N = color I = 7;
	SU  T = 52 C = 177 N = color I = 4;
	SU  T = 53 C = 177 N = color I = 4;
	SU  T = 60 C = 177 N = color I = 4;
	SU  T = 64 C = 177 N = color I = 4;
	SU  T = 69 C = 177 N = color I = 4;
	SU  T = 76 C = 177 N = color I = 7;
	SU  T = 77 C = 177 N = color I = 4;
	SU  T = 78 C = 177 N = color I = 4;

	SU  T = 8 C = 178 N = color I = 4;
	SU  T = 10 C = 178 N = color I = 4;
	SU  T = 13 C = 178 N = color I = 4;
	SU  T = 14 C = 178 N = color I = 4;
	SU  T = 15 C = 178 N = color I = 7;
	SU  T = 23 C = 178 N = color I = 4;
	SU  T = 35 C = 178 N = color I = 4;
	SU  T = 37 C = 178 N = color I = 4;
	SU  T = 39 C = 178 N = color I = 4;
	SU  T = 40 C = 178 N = color I = 4;
	SU  T = 43 C = 178 N = color I = 7;
	SU  T = 45 C = 178 N = color I = 4;
	SU  T = 48 C = 178 N = color I = 4;
	SU  T = 52 C = 178 N = color I = 4;
	SU  T = 53 C = 178 N = color I = 4;
	SU  T = 60 C = 178 N = color I = 4;
	SU  T = 64 C = 178 N = color I = 4;
	SU  T = 69 C = 178 N = color I = 4;
	SU  T = 76 C = 178 N = color I = 7;
	SU  T = 77 C = 178 N = color I = 4;
	SU  T = 78 C = 178 N = color I = 4;

	SU  T = 8 C = 179 N = color I = 4;
	SU  T = 10 C = 179 N = color I = 4;
	SU  T = 13 C = 179 N = color I = 4;
	SU  T = 14 C = 179 N = color I = 4;
	SU  T = 23 C = 179 N = color I = 4;
	SU  T = 35 C = 179 N = color I = 4;
	SU  T = 37 C = 179 N = color I = 4;
	SU  T = 39 C = 179 N = color I = 4;
	SU  T = 40 C = 179 N = color I = 4;
	SU  T = 43 C = 179 N = color I = 7;
	SU  T = 45 C = 179 N = color I = 4;
	SU  T = 48 C = 179 N = color I = 4;
	SU  T = 52 C = 179 N = color I = 4;
	SU  T = 53 C = 179 N = color I = 4;
	SU  T = 60 C = 179 N = color I = 4;
	SU  T = 64 C = 179 N = color I = 4;
	SU  T = 69 C = 179 N = color I = 4;
	SU  T = 76 C = 179 N = color I = 7;
	SU  T = 77 C = 179 N = color I = 4;
	SU  T = 78 C = 179 N = color I = 4;

	SU  T = 26 C = 180 N = color I = 7;
	SU  T = 35 C = 180 N = color I = 4;
	SU  T = 43 C = 180 N = color I = 7;
	SU  T = 52 C = 180 N = color I = 4;
	SU  T = 76 C = 180 N = color I = 7;

	SU  T = 35 C = 181 N = color I = 4;
	SU  T = 43 C = 181 N = color I = 7;
	SU  T = 52 C = 181 N = color I = 4;
	SU  T = 76 C = 181 N = color I = 7;

	SU  T = 31 C = 182 N = color I = 7;
	SU  T = 35 C = 182 N = color I = 4;
	SU  T = 43 C = 182 N = color I = 7;
	SU  T = 52 C = 182 N = color I = 4;
	SU  T = 76 C = 182 N = color I = 7;

	SU  T = 15 C = 183 N = color I = 7;
	SU  T = 31 C = 183 N = color I = 7;
	SU  T = 35 C = 183 N = color I = 4;
	SU  T = 43 C = 183 N = color I = 7;
	SU  T = 52 C = 183 N = color I = 4;
	SU  T = 76 C = 183 N = color I = 7;

	SU  T = 10 C = 184 N = color I = 4;
	SU  T = 14 C = 184 N = color I = 4;
	SU  T = 23 C = 184 N = color I = 4;
	SU  T = 31 C = 184 N = color I = 7;
	SU  T = 32 C = 184 N = color I = 4;
	SU  T = 35 C = 184 N = color I = 4;
	SU  T = 37 C = 184 N = color I = 4;
	SU  T = 39 C = 184 N = color I = 4;
	SU  T = 40 C = 184 N = color I = 4;
	SU  T = 43 C = 184 N = color I = 7;
	SU  T = 45 C = 184 N = color I = 4;
	SU  T = 48 C = 184 N = color I = 4;
	SU  T = 49 C = 184 N = color I = 7;
	SU  T = 52 C = 184 N = color I = 4;
	SU  T = 53 C = 184 N = color I = 4;
	SU  T = 64 C = 184 N = color I = 4;
	SU  T = 69 C = 184 N = color I = 4;
	SU  T = 74 C = 184 N = color I = 4;
	SU  T = 76 C = 184 N = color I = 7;
	SU  T = 77 C = 184 N = color I = 4;

	SU  T = 31 C = 185 N = color I = 7;
	SU  T = 35 C = 185 N = color I = 4;
	SU  T = 43 C = 185 N = color I = 7;
	SU  T = 52 C = 185 N = color I = 4;
	SU  T = 76 C = 185 N = color I = 7;

	SU  T = 31 C = 186 N = color I = 7;
	SU  T = 35 C = 186 N = color I = 4;
	SU  T = 43 C = 186 N = color I = 7;
	SU  T = 52 C = 186 N = color I = 4;
	SU  T = 76 C = 186 N = color I = 7;

	SU  T = 31 C = 187 N = color I = 7;
	SU  T = 35 C = 187 N = color I = 4;
	SU  T = 43 C = 187 N = color I = 7;
	SU  T = 52 C = 187 N = color I = 4;
	SU  T = 76 C = 187 N = color I = 7;

	SU  T = 31 C = 188 N = color I = 7;
	SU  T = 35 C = 188 N = color I = 4;
	SU  T = 43 C = 188 N = color I = 7;
	SU  T = 52 C = 188 N = color I = 4;
	SU  T = 76 C = 188 N = color I = 7;

	SU  T = 3 C = 189 N = color I = 4;
	SU  T = 8 C = 189 N = color I = 4;
	SU  T = 10 C = 189 N = color I = 4;
	SU  T = 14 C = 189 N = color I = 4;
	SU  T = 19 C = 189 N = color I = 4;
	SU  T = 23 C = 189 N = color I = 4;
	SU  T = 28 C = 189 N = color I = 4;
	SU  T = 31 C = 189 N = color I = 7;
	SU  T = 32 C = 189 N = color I = 4;
	SU  T = 35 C = 189 N = color I = 4;
	SU  T = 37 C = 189 N = color I = 4;
	SU  T = 39 C = 189 N = color I = 4;
	SU  T = 40 C = 189 N = color I = 4;
	SU  T = 43 C = 189 N = color I = 7;
	SU  T = 45 C = 189 N = color I = 4;
	SU  T = 48 C = 189 N = color I = 4;
	SU  T = 52 C = 189 N = color I = 4;
	SU  T = 53 C = 189 N = color I = 4;
	SU  T = 60 C = 189 N = color I = 4;
	SU  T = 61 C = 189 N = color I = 4;
	SU  T = 64 C = 189 N = color I = 4;
	SU  T = 69 C = 189 N = color I = 4;
	SU  T = 74 C = 189 N = color I = 4;
	SU  T = 76 C = 189 N = color I = 7;
	SU  T = 77 C = 189 N = color I = 4;

	SU  T = 3 C = 190 N = color I = 4;
	SU  T = 28 C = 190 N = color I = 4;
	SU  T = 32 C = 190 N = color I = 4;
	SU  T = 35 C = 190 N = color I = 4;
	SU  T = 37 C = 190 N = color I = 4;
	SU  T = 39 C = 190 N = color I = 4;
	SU  T = 43 C = 190 N = color I = 7;
	SU  T = 48 C = 190 N = color I = 4;
	SU  T = 52 C = 190 N = color I = 4;
	SU  T = 76 C = 190 N = color I = 7;

	SU  T = 31 C = 191 N = color I = 7;
	SU  T = 35 C = 191 N = color I = 4;
	SU  T = 43 C = 191 N = color I = 7;
	SU  T = 52 C = 191 N = color I = 4;
	SU  T = 76 C = 191 N = color I = 7;

	SU  T = 31 C = 192 N = color I = 7;
	SU  T = 35 C = 192 N = color I = 4;
	SU  T = 43 C = 192 N = color I = 7;
	SU  T = 49 C = 192 N = color I = 7;
	SU  T = 52 C = 192 N = color I = 4;
	SU  T = 76 C = 192 N = color I = 7;

	SU  T = 35 C = 193 N = color I = 4;
	SU  T = 43 C = 193 N = color I = 7;
	SU  T = 52 C = 193 N = color I = 4;
	SU  T = 76 C = 193 N = color I = 7;

	SU  T = 31 C = 194 N = color I = 7;
	SU  T = 35 C = 194 N = color I = 4;
	SU  T = 43 C = 194 N = color I = 7;
	SU  T = 49 C = 194 N = color I = 7;
	SU  T = 52 C = 194 N = color I = 4;
	SU  T = 76 C = 194 N = color I = 7;

	SU  T = 3 C = 195 N = color I = 7;
	SU  T = 15 C = 195 N = color I = 7;
	SU  T = 31 C = 195 N = color I = 7;
	SU  T = 33 C = 195 N = color I = 7;
	SU  T = 34 C = 195 N = color I = 7;
	SU  T = 35 C = 195 N = color I = 4;
	SU  T = 38 C = 195 N = color I = 7;
	SU  T = 41 C = 195 N = color I = 7;
	SU  T = 43 C = 195 N = color I = 7;
	SU  T = 49 C = 195 N = color I = 7;
	SU  T = 50 C = 195 N = color I = 7;
	SU  T = 51 C = 195 N = color I = 7;
	SU  T = 52 C = 195 N = color I = 4;
	SU  T = 54 C = 195 N = color I = 7;
	SU  T = 57 C = 195 N = color I = 7;
	SU  T = 58 C = 195 N = color I = 7;
	SU  T = 62 C = 195 N = color I = 7;
	SU  T = 65 C = 195 N = color I = 7;
	SU  T = 72 C = 195 N = color I = 7;
	SU  T = 76 C = 195 N = color I = 7;
	SU  T = 79 C = 195 N = color I = 7;

	SU  C = 196 N = color I = 7;
	SU  T = 1 C = 196 N = color I = 7;
	SU  T = 2 C = 196 N = color I = 7;
	SU  T = 3 C = 196 N = color I = 7;
	SU  T = 4 C = 196 N = color I = 7;
	SU  T = 5 C = 196 N = color I = 7;
	SU  T = 6 C = 196 N = color I = 7;
	SU  T = 7 C = 196 N = color I = 7;
	SU  T = 8 C = 196 N = color I = 7;
	SU  T = 9 C = 196 N = color I = 7;
	SU  T = 10 C = 196 N = color I = 7;
	SU  T = 11 C = 196 N = color I = 7;
	SU  T = 12 C = 196 N = color I = 7;
	SU  T = 13 C = 196 N = color I = 7;
	SU  T = 14 C = 196 N = color I = 7;
	SU  T = 15 C = 196 N = color I = 7;
	SU  T = 16 C = 196 N = color I = 7;
	SU  T = 17 C = 196 N = color I = 7;
	SU  T = 18 C = 196 N = color I = 7;
	SU  T = 19 C = 196 N = color I = 7;
	SU  T = 20 C = 196 N = color I = 7;
	SU  T = 21 C = 196 N = color I = 7;
	SU  T = 22 C = 196 N = color I = 7;
	SU  T = 23 C = 196 N = color I = 7;
	SU  T = 24 C = 196 N = color I = 7;
	SU  T = 25 C = 196 N = color I = 7;
	SU  T = 26 C = 196 N = color I = 7;
	SU  T = 27 C = 196 N = color I = 7;
	SU  T = 28 C = 196 N = color I = 7;
	SU  T = 29 C = 196 N = color I = 7;
	SU  T = 30 C = 196 N = color I = 7;
	SU  T = 31 C = 196 N = color I = 7;
	SU  T = 32 C = 196 N = color I = 7;
	SU  T = 33 C = 196 N = color I = 7;
	SU  T = 34 C = 196 N = color I = 7;
	SU  T = 35 C = 196 N = color I = 7;
	SU  T = 36 C = 196 N = color I = 7;
	SU  T = 37 C = 196 N = color I = 7;
	SU  T = 38 C = 196 N = color I = 7;
	SU  T = 39 C = 196 N = color I = 7;
	SU  T = 40 C = 196 N = color I = 7;
	SU  T = 41 C = 196 N = color I = 7;
	SU  T = 42 C = 196 N = color I = 7;
	SU  T = 43 C = 196 N = color I = 7;
	SU  T = 44 C = 196 N = color I = 7;
	SU  T = 45 C = 196 N = color I = 7;
	SU  T = 46 C = 196 N = color I = 7;
	SU  T = 47 C = 196 N = color I = 7;
	SU  T = 48 C = 196 N = color I = 7;
	SU  T = 49 C = 196 N = color I = 7;
	SU  T = 50 C = 196 N = color I = 7;
	SU  T = 51 C = 196 N = color I = 7;
	SU  T = 52 C = 196 N = color I = 7;
	SU  T = 53 C = 196 N = color I = 7;
	SU  T = 54 C = 196 N = color I = 7;
	SU  T = 55 C = 196 N = color I = 7;
	SU  T = 56 C = 196 N = color I = 7;
	SU  T = 57 C = 196 N = color I = 7;
	SU  T = 58 C = 196 N = color I = 7;
	SU  T = 59 C = 196 N = color I = 7;
	SU  T = 60 C = 196 N = color I = 7;
	SU  T = 61 C = 196 N = color I = 7;
	SU  T = 62 C = 196 N = color I = 7;
	SU  T = 63 C = 196 N = color I = 7;
	SU  T = 64 C = 196 N = color I = 7;
	SU  T = 65 C = 196 N = color I = 7;
	SU  T = 66 C = 196 N = color I = 7;
	SU  T = 67 C = 196 N = color I = 7;
	SU  T = 68 C = 196 N = color I = 7;
	SU  T = 69 C = 196 N = color I = 7;
	SU  T = 70 C = 196 N = color I = 7;
	SU  T = 71 C = 196 N = color I = 7;
	SU  T = 72 C = 196 N = color I = 7;
	SU  T = 73 C = 196 N = color I = 7;
	SU  T = 74 C = 196 N = color I = 7;
	SU  T = 75 C = 196 N = color I = 7;
	SU  T = 76 C = 196 N = color I = 7;
	SU  T = 77 C = 196 N = color I = 7;
	SU  T = 78 C = 196 N = color I = 7;
	SU  T = 79 C = 196 N = color I = 7;

	SU  T = 35 C = 197 N = color I = 4;
	SU  T = 43 C = 197 N = color I = 7;
	SU  T = 52 C = 197 N = color I = 4;
	SU  T = 76 C = 197 N = color I = 7;

	SU  T = 8 C = 198 N = color I = 4;
	SU  T = 13 C = 198 N = color I = 4;
	SU  T = 14 C = 198 N = color I = 4;
	SU  T = 23 C = 198 N = color I = 4;
	SU  T = 28 C = 198 N = color I = 4;
	SU  T = 31 C = 198 N = color I = 7;
	SU  T = 32 C = 198 N = color I = 4;
	SU  T = 35 C = 198 N = color I = 4;
	SU  T = 37 C = 198 N = color I = 4;
	SU  T = 40 C = 198 N = color I = 4;
	SU  T = 43 C = 198 N = color I = 7;
	SU  T = 45 C = 198 N = color I = 4;
	SU  T = 48 C = 198 N = color I = 4;
	SU  T = 52 C = 198 N = color I = 4;
	SU  T = 53 C = 198 N = color I = 4;
	SU  T = 64 C = 198 N = color I = 4;
	SU  T = 69 C = 198 N = color I = 4;
	SU  T = 74 C = 198 N = color I = 4;
	SU  T = 76 C = 198 N = color I = 7;
	SU  T = 77 C = 198 N = color I = 4;

	SU  T = 8 C = 199 N = color I = 4;
	SU  T = 10 C = 199 N = color I = 4;
	SU  T = 13 C = 199 N = color I = 4;
	SU  T = 14 C = 199 N = color I = 4;
	SU  T = 23 C = 199 N = color I = 4;
	SU  T = 31 C = 199 N = color I = 7;
	SU  T = 32 C = 199 N = color I = 4;
	SU  T = 35 C = 199 N = color I = 4;
	SU  T = 37 C = 199 N = color I = 4;
	SU  T = 39 C = 199 N = color I = 4;
	SU  T = 40 C = 199 N = color I = 4;
	SU  T = 43 C = 199 N = color I = 7;
	SU  T = 45 C = 199 N = color I = 4;
	SU  T = 48 C = 199 N = color I = 4;
	SU  T = 52 C = 199 N = color I = 4;
	SU  T = 53 C = 199 N = color I = 4;
	SU  T = 60 C = 199 N = color I = 4;
	SU  T = 64 C = 199 N = color I = 4;
	SU  T = 69 C = 199 N = color I = 4;
	SU  T = 76 C = 199 N = color I = 7;
	SU  T = 77 C = 199 N = color I = 4;
	SU  T = 78 C = 199 N = color I = 4;

	SU  T = 8 C = 200 N = color I = 4;
	SU  T = 10 C = 200 N = color I = 4;
	SU  T = 13 C = 200 N = color I = 4;
	SU  T = 14 C = 200 N = color I = 4;
	SU  T = 23 C = 200 N = color I = 4;
	SU  T = 31 C = 200 N = color I = 7;
	SU  T = 32 C = 200 N = color I = 4;
	SU  T = 35 C = 200 N = color I = 4;
	SU  T = 37 C = 200 N = color I = 4;
	SU  T = 39 C = 200 N = color I = 4;
	SU  T = 40 C = 200 N = color I = 4;
	SU  T = 43 C = 200 N = color I = 7;
	SU  T = 45 C = 200 N = color I = 4;
	SU  T = 48 C = 200 N = color I = 4;
	SU  T = 52 C = 200 N = color I = 4;
	SU  T = 53 C = 200 N = color I = 4;
	SU  T = 60 C = 200 N = color I = 4;
	SU  T = 61 C = 200 N = color I = 4;
	SU  T = 64 C = 200 N = color I = 4;
	SU  T = 69 C = 200 N = color I = 4;
	SU  T = 73 C = 200 N = color I = 7;
	SU  T = 75 C = 200 N = color I = 7;
	SU  T = 76 C = 200 N = color I = 7;
	SU  T = 77 C = 200 N = color I = 4;
	SU  T = 78 C = 200 N = color I = 4;

	SU  T = 35 C = 201 N = color I = 4;
	SU  T = 43 C = 201 N = color I = 7;
	SU  T = 52 C = 201 N = color I = 4;
	SU  T = 76 C = 201 N = color I = 7;

	SU  T = 31 C = 202 N = color I = 7;
	SU  T = 35 C = 202 N = color I = 4;
	SU  T = 43 C = 202 N = color I = 7;
	SU  T = 52 C = 202 N = color I = 4;
	SU  T = 76 C = 202 N = color I = 7;

	SU  T = 31 C = 203 N = color I = 7;
	SU  T = 35 C = 203 N = color I = 4;
	SU  T = 43 C = 203 N = color I = 7;
	SU  T = 52 C = 203 N = color I = 4;
	SU  T = 76 C = 203 N = color I = 7;

	SU  T = 1 C = 204 N = color I = 7;
	SU  T = 2 C = 204 N = color I = 7;
	SU  T = 35 C = 204 N = color I = 4;
	SU  T = 43 C = 204 N = color I = 7;
	SU  T = 52 C = 204 N = color I = 4;
	SU  T = 76 C = 204 N = color I = 7;

	SU  T = 35 C = 205 N = color I = 4;
	SU  T = 43 C = 205 N = color I = 7;
	SU  T = 52 C = 205 N = color I = 4;
	SU  T = 76 C = 205 N = color I = 7;

	SU  T = 3 C = 206 N = color I = 4;
	SU  T = 8 C = 206 N = color I = 4;
	SU  T = 10 C = 206 N = color I = 4;
	SU  T = 13 C = 206 N = color I = 4;
	SU  T = 14 C = 206 N = color I = 4;
	SU  T = 19 C = 206 N = color I = 4;
	SU  T = 23 C = 206 N = color I = 4;
	SU  T = 28 C = 206 N = color I = 4;
	SU  T = 32 C = 206 N = color I = 4;
	SU  T = 35 C = 206 N = color I = 4;
	SU  T = 37 C = 206 N = color I = 4;
	SU  T = 39 C = 206 N = color I = 4;
	SU  T = 40 C = 206 N = color I = 4;
	SU  T = 43 C = 206 N = color I = 7;
	SU  T = 45 C = 206 N = color I = 4;
	SU  T = 48 C = 206 N = color I = 4;
	SU  T = 52 C = 206 N = color I = 4;
	SU  T = 53 C = 206 N = color I = 4;
	SU  T = 60 C = 206 N = color I = 4;
	SU  T = 61 C = 206 N = color I = 4;
	SU  T = 64 C = 206 N = color I = 4;
	SU  T = 69 C = 206 N = color I = 4;
	SU  T = 74 C = 206 N = color I = 4;
	SU  T = 76 C = 206 N = color I = 7;
	SU  T = 77 C = 206 N = color I = 4;
	SU  T = 78 C = 206 N = color I = 4;
	SU  T = 79 C = 206 N = color I = 7;

	SU  T = 35 C = 207 N = color I = 4;
	SU  T = 43 C = 207 N = color I = 7;
	SU  T = 52 C = 207 N = color I = 4;
	SU  T = 76 C = 207 N = color I = 7;

	SU  T = 3 C = 208 N = color I = 4;
	SU  T = 8 C = 208 N = color I = 4;
	SU  T = 10 C = 208 N = color I = 4;
	SU  T = 13 C = 208 N = color I = 4;
	SU  T = 14 C = 208 N = color I = 4;
	SU  T = 19 C = 208 N = color I = 4;
	SU  T = 23 C = 208 N = color I = 4;
	SU  T = 28 C = 208 N = color I = 4;
	SU  T = 31 C = 208 N = color I = 7;
	SU  T = 32 C = 208 N = color I = 4;
	SU  T = 35 C = 208 N = color I = 4;
	SU  T = 37 C = 208 N = color I = 4;
	SU  T = 39 C = 208 N = color I = 4;
	SU  T = 40 C = 208 N = color I = 4;
	SU  T = 43 C = 208 N = color I = 7;
	SU  T = 45 C = 208 N = color I = 4;
	SU  T = 48 C = 208 N = color I = 4;
	SU  T = 52 C = 208 N = color I = 4;
	SU  T = 53 C = 208 N = color I = 4;
	SU  T = 60 C = 208 N = color I = 4;
	SU  T = 61 C = 208 N = color I = 4;
	SU  T = 64 C = 208 N = color I = 4;
	SU  T = 69 C = 208 N = color I = 4;
	SU  T = 74 C = 208 N = color I = 4;
	SU  T = 76 C = 208 N = color I = 7;
	SU  T = 77 C = 208 N = color I = 4;
	SU  T = 78 C = 208 N = color I = 4;

	SU  C = 209 N = color I = 7;
	SU  T = 1 C = 209 N = color I = 7;
	SU  T = 2 C = 209 N = color I = 7;
	SU  T = 3 C = 209 N = color I = 7;
	SU  T = 4 C = 209 N = color I = 7;
	SU  T = 5 C = 209 N = color I = 7;
	SU  T = 6 C = 209 N = color I = 7;
	SU  T = 7 C = 209 N = color I = 7;
	SU  T = 8 C = 209 N = color I = 7;
	SU  T = 9 C = 209 N = color I = 7;
	SU  T = 10 C = 209 N = color I = 7;
	SU  T = 11 C = 209 N = color I = 7;
	SU  T = 12 C = 209 N = color I = 7;
	SU  T = 13 C = 209 N = color I = 7;
	SU  T = 14 C = 209 N = color I = 7;
	SU  T = 15 C = 209 N = color I = 7;
	SU  T = 16 C = 209 N = color I = 7;
	SU  T = 17 C = 209 N = color I = 7;
	SU  T = 18 C = 209 N = color I = 7;
	SU  T = 19 C = 209 N = color I = 7;
	SU  T = 20 C = 209 N = color I = 7;
	SU  T = 21 C = 209 N = color I = 7;
	SU  T = 22 C = 209 N = color I = 7;
	SU  T = 23 C = 209 N = color I = 7;
	SU  T = 24 C = 209 N = color I = 7;
	SU  T = 25 C = 209 N = color I = 7;
	SU  T = 26 C = 209 N = color I = 7;
	SU  T = 27 C = 209 N = color I = 7;
	SU  T = 28 C = 209 N = color I = 7;
	SU  T = 29 C = 209 N = color I = 7;
	SU  T = 30 C = 209 N = color I = 7;
	SU  T = 31 C = 209 N = color I = 7;
	SU  T = 32 C = 209 N = color I = 7;
	SU  T = 33 C = 209 N = color I = 7;
	SU  T = 34 C = 209 N = color I = 7;
	SU  T = 35 C = 209 N = color I = 7;
	SU  T = 36 C = 209 N = color I = 7;
	SU  T = 37 C = 209 N = color I = 7;
	SU  T = 38 C = 209 N = color I = 7;
	SU  T = 39 C = 209 N = color I = 7;
	SU  T = 40 C = 209 N = color I = 7;
	SU  T = 41 C = 209 N = color I = 7;
	SU  T = 42 C = 209 N = color I = 7;
	SU  T = 43 C = 209 N = color I = 7;
	SU  T = 44 C = 209 N = color I = 7;
	SU  T = 45 C = 209 N = color I = 7;
	SU  T = 46 C = 209 N = color I = 7;
	SU  T = 47 C = 209 N = color I = 7;
	SU  T = 48 C = 209 N = color I = 7;
	SU  T = 49 C = 209 N = color I = 7;
	SU  T = 50 C = 209 N = color I = 7;
	SU  T = 51 C = 209 N = color I = 7;
	SU  T = 52 C = 209 N = color I = 7;
	SU  T = 53 C = 209 N = color I = 7;
	SU  T = 54 C = 209 N = color I = 7;
	SU  T = 55 C = 209 N = color I = 7;
	SU  T = 56 C = 209 N = color I = 7;
	SU  T = 57 C = 209 N = color I = 7;
	SU  T = 58 C = 209 N = color I = 7;
	SU  T = 59 C = 209 N = color I = 7;
	SU  T = 60 C = 209 N = color I = 7;
	SU  T = 61 C = 209 N = color I = 7;
	SU  T = 62 C = 209 N = color I = 7;
	SU  T = 63 C = 209 N = color I = 7;
	SU  T = 64 C = 209 N = color I = 7;
	SU  T = 65 C = 209 N = color I = 7;
	SU  T = 66 C = 209 N = color I = 7;
	SU  T = 67 C = 209 N = color I = 7;
	SU  T = 68 C = 209 N = color I = 7;
	SU  T = 69 C = 209 N = color I = 7;
	SU  T = 70 C = 209 N = color I = 7;
	SU  T = 71 C = 209 N = color I = 7;
	SU  T = 72 C = 209 N = color I = 7;
	SU  T = 73 C = 209 N = color I = 7;
	SU  T = 74 C = 209 N = color I = 7;
	SU  T = 75 C = 209 N = color I = 7;
	SU  T = 76 C = 209 N = color I = 7;
	SU  T = 77 C = 209 N = color I = 7;
	SU  T = 78 C = 209 N = color I = 7;
	SU  T = 79 C = 209 N = color I = 7;

	SU  T = 8 C = 210 N = color I = 4;
	SU  T = 10 C = 210 N = color I = 4;
	SU  T = 13 C = 210 N = color I = 4;
	SU  T = 14 C = 210 N = color I = 4;
	SU  T = 19 C = 210 N = color I = 4;
	SU  T = 23 C = 210 N = color I = 4;
	SU  T = 28 C = 210 N = color I = 4;
	SU  T = 31 C = 210 N = color I = 7;
	SU  T = 32 C = 210 N = color I = 4;
	SU  T = 35 C = 210 N = color I = 4;
	SU  T = 37 C = 210 N = color I = 4;
	SU  T = 39 C = 210 N = color I = 4;
	SU  T = 40 C = 210 N = color I = 4;
	SU  T = 43 C = 210 N = color I = 7;
	SU  T = 45 C = 210 N = color I = 4;
	SU  T = 48 C = 210 N = color I = 4;
	SU  T = 52 C = 210 N = color I = 4;
	SU  T = 53 C = 210 N = color I = 4;
	SU  T = 60 C = 210 N = color I = 4;
	SU  T = 61 C = 210 N = color I = 4;
	SU  T = 64 C = 210 N = color I = 4;
	SU  T = 69 C = 210 N = color I = 4;
	SU  T = 74 C = 210 N = color I = 4;
	SU  T = 76 C = 210 N = color I = 7;
	SU  T = 77 C = 210 N = color I = 4;
	SU  T = 78 C = 210 N = color I = 4;

	SU  T = 31 C = 211 N = color I = 7;
	SU  T = 35 C = 211 N = color I = 4;
	SU  T = 43 C = 211 N = color I = 7;
	SU  T = 52 C = 211 N = color I = 4;
	SU  T = 76 C = 211 N = color I = 7;

	SU  T = 31 C = 212 N = color I = 7;
	SU  T = 35 C = 212 N = color I = 4;
	SU  T = 43 C = 212 N = color I = 7;
	SU  T = 52 C = 212 N = color I = 4;
	SU  T = 76 C = 212 N = color I = 7;

	SU  T = 8 C = 213 N = color I = 4;
	SU  T = 10 C = 213 N = color I = 4;
	SU  T = 13 C = 213 N = color I = 4;
	SU  T = 14 C = 213 N = color I = 4;
	SU  T = 23 C = 213 N = color I = 4;
	SU  T = 31 C = 213 N = color I = 7;
	SU  T = 32 C = 213 N = color I = 4;
	SU  T = 35 C = 213 N = color I = 4;
	SU  T = 37 C = 213 N = color I = 4;
	SU  T = 39 C = 213 N = color I = 4;
	SU  T = 40 C = 213 N = color I = 4;
	SU  T = 43 C = 213 N = color I = 7;
	SU  T = 45 C = 213 N = color I = 4;
	SU  T = 48 C = 213 N = color I = 4;
	SU  T = 52 C = 213 N = color I = 4;
	SU  T = 53 C = 213 N = color I = 4;
	SU  T = 60 C = 213 N = color I = 4;
	SU  T = 64 C = 213 N = color I = 4;
	SU  T = 69 C = 213 N = color I = 4;
	SU  T = 76 C = 213 N = color I = 7;
	SU  T = 78 C = 213 N = color I = 4;

	SU  T = 35 C = 214 N = color I = 4;
	SU  T = 39 C = 214 N = color I = 4;
	SU  T = 43 C = 214 N = color I = 7;
	SU  T = 48 C = 214 N = color I = 4;
	SU  T = 52 C = 214 N = color I = 4;
	SU  T = 61 C = 214 N = color I = 4;
	SU  T = 76 C = 214 N = color I = 7;

	SU  T = 10 C = 215 N = color I = 4;
	SU  T = 14 C = 215 N = color I = 4;
	SU  T = 32 C = 215 N = color I = 4;
	SU  T = 35 C = 215 N = color I = 4;
	SU  T = 37 C = 215 N = color I = 4;
	SU  T = 39 C = 215 N = color I = 4;
	SU  T = 40 C = 215 N = color I = 4;
	SU  T = 43 C = 215 N = color I = 7;
	SU  T = 48 C = 215 N = color I = 4;
	SU  T = 52 C = 215 N = color I = 4;
	SU  T = 53 C = 215 N = color I = 4;
	SU  T = 64 C = 215 N = color I = 4;
	SU  T = 74 C = 215 N = color I = 4;
	SU  T = 76 C = 215 N = color I = 7;
	SU  T = 77 C = 215 N = color I = 4;

	SU  C = 216 N = color I = 0;
	SU  T = 35 C = 216 N = color I = 4;
	SU  T = 43 C = 216 N = color I = 7;
	SU  T = 52 C = 216 N = color I = 4;
	SU  T = 76 C = 216 N = color I = 7;

	SU  T = 35 C = 217 N = color I = 4;
	SU  T = 43 C = 217 N = color I = 7;
	SU  T = 52 C = 217 N = color I = 4;
	SU  T = 76 C = 217 N = color I = 7;

	SU  T = 35 C = 218 N = color I = 4;
	SU  T = 43 C = 218 N = color I = 7;
	SU  T = 49 C = 218 N = color I = 7;
	SU  T = 52 C = 218 N = color I = 4;
	SU  T = 76 C = 218 N = color I = 7;

	TEXT   TAXON = 23 CHARACTER = 219 TEXT = ?;
	SU  T = 35 C = 219 N = color I = 4;
	SU  T = 43 C = 219 N = color I = 7;
	SU  T = 52 C = 219 N = color I = 4;
	SU  T = 76 C = 219 N = color I = 7;

	SU  T = 35 C = 220 N = color I = 4;
	SU  T = 43 C = 220 N = color I = 7;
	SU  T = 52 C = 220 N = color I = 4;
	SU  T = 76 C = 220 N = color I = 7;

	SU  T = 35 C = 221 N = color I = 4;
	SU  T = 43 C = 221 N = color I = 7;
	SU  T = 52 C = 221 N = color I = 4;
	SU  T = 76 C = 221 N = color I = 7;

	SU  T = 35 C = 222 N = color I = 4;
	SU  T = 43 C = 222 N = color I = 7;
	SU  T = 52 C = 222 N = color I = 4;
	SU  T = 76 C = 222 N = color I = 7;

	SU  T = 35 C = 223 N = color I = 4;
	SU  T = 43 C = 223 N = color I = 7;
	SU  T = 52 C = 223 N = color I = 4;
	SU  T = 76 C = 223 N = color I = 7;

	SU  T = 35 C = 224 N = color I = 4;
	SU  T = 43 C = 224 N = color I = 7;
	SU  T = 52 C = 224 N = color I = 4;
	SU  T = 76 C = 224 N = color I = 7;

	SU  T = 35 C = 225 N = color I = 4;
	SU  T = 43 C = 225 N = color I = 7;
	SU  T = 52 C = 225 N = color I = 4;
	SU  T = 76 C = 225 N = color I = 7;

	SU  T = 35 C = 226 N = color I = 4;
	SU  T = 43 C = 226 N = color I = 7;
	SU  T = 52 C = 226 N = color I = 4;
	SU  T = 76 C = 226 N = color I = 7;

	SU  T = 35 C = 227 N = color I = 4;
	SU  T = 43 C = 227 N = color I = 7;
	SU  T = 52 C = 227 N = color I = 4;
	SU  T = 76 C = 227 N = color I = 7;

	SU  T = 35 C = 228 N = color I = 4;
	SU  T = 37 C = 228 N = color I = 7;
	SU  T = 43 C = 228 N = color I = 7;
	SU  T = 52 C = 228 N = color I = 4;
	SU  T = 76 C = 228 N = color I = 7;

	SU  T = 35 C = 229 N = color I = 4;
	SU  T = 43 C = 229 N = color I = 7;
	SU  T = 52 C = 229 N = color I = 4;
	SU  T = 76 C = 229 N = color I = 7;

	SU  T = 15 C = 230 N = color I = 7;
	SU  T = 35 C = 230 N = color I = 4;
	SU  T = 43 C = 230 N = color I = 7;
	SU  T = 52 C = 230 N = color I = 4;
	SU  T = 76 C = 230 N = color I = 7;

	SU  T = 15 C = 231 N = color I = 7;
	SU  T = 35 C = 231 N = color I = 4;
	SU  T = 43 C = 231 N = color I = 7;
	SU  T = 52 C = 231 N = color I = 4;
	SU  T = 76 C = 231 N = color I = 7;

	SU  T = 35 C = 232 N = color I = 4;
	SU  T = 43 C = 232 N = color I = 7;
	SU  T = 52 C = 232 N = color I = 4;
	SU  T = 76 C = 232 N = color I = 7;

	SU  T = 35 C = 233 N = color I = 4;
	SU  T = 43 C = 233 N = color I = 7;
	SU  T = 52 C = 233 N = color I = 4;
	SU  T = 76 C = 233 N = color I = 7;

	SU  T = 35 C = 234 N = color I = 4;
	SU  T = 43 C = 234 N = color I = 7;
	SU  T = 52 C = 234 N = color I = 4;
	SU  T = 76 C = 234 N = color I = 7;

	SU  T = 8 C = 235 N = color I = 7;
	SU  T = 10 C = 235 N = color I = 7;
	SU  T = 13 C = 235 N = color I = 7;
	SU  T = 14 C = 235 N = color I = 7;
	SU  T = 19 C = 235 N = color I = 7;
	SU  T = 23 C = 235 N = color I = 7;
	SU  T = 28 C = 235 N = color I = 7;
	SU  T = 32 C = 235 N = color I = 7;
	SU  T = 35 C = 235 N = color I = 4;
	SU  T = 37 C = 235 N = color I = 7;
	SU  T = 38 C = 235 N = color I = 7;
	SU  T = 39 C = 235 N = color I = 7;
	SU  T = 40 C = 235 N = color I = 7;
	SU  T = 43 C = 235 N = color I = 7;
	SU  T = 45 C = 235 N = color I = 7;
	SU  T = 48 C = 235 N = color I = 7;
	SU  T = 49 C = 235 N = color I = 7;
	SU  T = 52 C = 235 N = color I = 7;
	SU  T = 53 C = 235 N = color I = 7;
	SU  T = 56 C = 235 N = color I = 7;
	SU  T = 60 C = 235 N = color I = 7;
	SU  T = 61 C = 235 N = color I = 7;
	SU  T = 64 C = 235 N = color I = 7;
	SU  T = 67 C = 235 N = color I = 7;
	SU  T = 68 C = 235 N = color I = 4;
	SU  T = 69 C = 235 N = color I = 7;
	SU  T = 74 C = 235 N = color I = 7;
	SU  T = 76 C = 235 N = color I = 7;
	SU  T = 77 C = 235 N = color I = 7;
	SU  T = 78 C = 235 N = color I = 7;

	SU  T = 35 C = 236 N = color I = 4;
	SU  T = 43 C = 236 N = color I = 7;
	SU  T = 52 C = 236 N = color I = 4;
	SU  T = 76 C = 236 N = color I = 7;

	SU  T = 35 C = 237 N = color I = 4;
	SU  T = 43 C = 237 N = color I = 7;
	SU  T = 52 C = 237 N = color I = 4;
	SU  T = 76 C = 237 N = color I = 7;

	SU  T = 8 C = 238 N = color I = 4;
	SU  T = 9 C = 238 N = color I = 4;
	SU  T = 10 C = 238 N = color I = 4;
	SU  T = 13 C = 238 N = color I = 4;
	SU  T = 14 C = 238 N = color I = 4;
	SU  T = 23 C = 238 N = color I = 4;
	SU  T = 28 C = 238 N = color I = 4;
	SU  T = 32 C = 238 N = color I = 4;
	SU  T = 35 C = 238 N = color I = 4;
	SU  T = 37 C = 238 N = color I = 4;
	SU  T = 39 C = 238 N = color I = 4;
	SU  T = 40 C = 238 N = color I = 4;
	SU  T = 43 C = 238 N = color I = 7;
	SU  T = 45 C = 238 N = color I = 4;
	SU  T = 48 C = 238 N = color I = 4;
	SU  T = 49 C = 238 N = color I = 7;
	SU  T = 52 C = 238 N = color I = 4;
	SU  T = 53 C = 238 N = color I = 4;
	SU  T = 60 C = 238 N = color I = 4;
	SU  T = 61 C = 238 N = color I = 4;
	SU  T = 64 C = 238 N = color I = 4;
	SU  T = 69 C = 238 N = color I = 4;
	SU  T = 74 C = 238 N = color I = 4;
	SU  T = 76 C = 238 N = color I = 7;
	SU  T = 77 C = 238 N = color I = 4;
	SU  T = 78 C = 238 N = color I = 4;

	SU  T = 8 C = 239 N = color I = 4;
	SU  T = 35 C = 239 N = color I = 4;
	SU  T = 43 C = 239 N = color I = 7;
	SU  T = 49 C = 239 N = color I = 7;
	SU  T = 52 C = 239 N = color I = 4;
	SU  T = 53 C = 239 N = color I = 4;
	SU  T = 76 C = 239 N = color I = 7;

	SU  T = 8 C = 240 N = color I = 4;
	SU  T = 10 C = 240 N = color I = 4;
	SU  T = 13 C = 240 N = color I = 4;
	SU  T = 14 C = 240 N = color I = 4;
	SU  T = 23 C = 240 N = color I = 4;
	SU  T = 28 C = 240 N = color I = 4;
	SU  T = 32 C = 240 N = color I = 4;
	SU  T = 35 C = 240 N = color I = 4;
	SU  T = 37 C = 240 N = color I = 4;
	SU  T = 39 C = 240 N = color I = 4;
	SU  T = 40 C = 240 N = color I = 4;
	SU  T = 43 C = 240 N = color I = 7;
	SU  T = 45 C = 240 N = color I = 4;
	SU  T = 48 C = 240 N = color I = 4;
	SU  T = 49 C = 240 N = color I = 7;
	SU  T = 52 C = 240 N = color I = 4;
	SU  T = 53 C = 240 N = color I = 4;
	SU  T = 60 C = 240 N = color I = 4;
	SU  T = 61 C = 240 N = color I = 4;
	SU  T = 64 C = 240 N = color I = 4;
	SU  T = 69 C = 240 N = color I = 4;
	SU  T = 74 C = 240 N = color I = 4;
	SU  T = 76 C = 240 N = color I = 7;
	SU  T = 77 C = 240 N = color I = 4;
	SU  T = 78 C = 240 N = color I = 4;

	SU  T = 8 C = 241 N = color I = 4;
	SU  T = 10 C = 241 N = color I = 4;
	SU  T = 13 C = 241 N = color I = 4;
	SU  T = 14 C = 241 N = color I = 4;
	SU  T = 23 C = 241 N = color I = 4;
	SU  T = 28 C = 241 N = color I = 4;
	SU  T = 32 C = 241 N = color I = 4;
	SU  T = 35 C = 241 N = color I = 4;
	SU  T = 37 C = 241 N = color I = 4;
	SU  T = 39 C = 241 N = color I = 4;
	SU  T = 40 C = 241 N = color I = 4;
	SU  T = 43 C = 241 N = color I = 7;
	SU  T = 45 C = 241 N = color I = 4;
	SU  T = 48 C = 241 N = color I = 4;
	SU  T = 49 C = 241 N = color I = 7;
	SU  T = 52 C = 241 N = color I = 4;
	SU  T = 53 C = 241 N = color I = 4;
	SU  T = 60 C = 241 N = color I = 4;
	SU  T = 61 C = 241 N = color I = 4;
	SU  T = 64 C = 241 N = color I = 4;
	SU  T = 69 C = 241 N = color I = 4;
	SU  T = 74 C = 241 N = color I = 4;
	SU  T = 76 C = 241 N = color I = 7;
	SU  T = 77 C = 241 N = color I = 4;
	SU  T = 78 C = 241 N = color I = 4;

	SU  T = 35 C = 242 N = color I = 4;
	SU  T = 43 C = 242 N = color I = 7;
	SU  T = 49 C = 242 N = color I = 7;
	SU  T = 52 C = 242 N = color I = 4;
	SU  T = 76 C = 242 N = color I = 7;

	SU  T = 35 C = 243 N = color I = 4;
	SU  T = 43 C = 243 N = color I = 7;
	SU  T = 52 C = 243 N = color I = 4;
	SU  T = 76 C = 243 N = color I = 7;

	SU  T = 1 C = 244 N = color I = 7;
	SU  T = 2 C = 244 N = color I = 7;
	SU  T = 3 C = 244 N = color I = 7;
	SU  T = 5 C = 244 N = color I = 7;
	SU  T = 8 C = 244 N = color I = 7;
	SU  T = 10 C = 244 N = color I = 7;
	SU  T = 13 C = 244 N = color I = 7;
	SU  T = 14 C = 244 N = color I = 7;
	SU  T = 15 C = 244 N = color I = 7;
	SU  T = 16 C = 244 N = color I = 7;
	SU  T = 18 C = 244 N = color I = 7;
	SU  T = 19 C = 244 N = color I = 7;
	SU  T = 20 C = 244 N = color I = 7;
	SU  T = 23 C = 244 N = color I = 7;
	SU  T = 24 C = 244 N = color I = 7;
	SU  T = 28 C = 244 N = color I = 7;
	SU  T = 32 C = 244 N = color I = 7;
	SU  T = 35 C = 244 N = color I = 7;
	SU  T = 36 C = 244 N = color I = 7;
	SU  T = 37 C = 244 N = color I = 7;
	SU  T = 39 C = 244 N = color I = 7;
	SU  T = 40 C = 244 N = color I = 7;
	SU  T = 43 C = 244 N = color I = 7;
	SU  T = 45 C = 244 N = color I = 7;
	SU  T = 48 C = 244 N = color I = 7;
	SU  T = 52 C = 244 N = color I = 7;
	SU  T = 53 C = 244 N = color I = 7;
	SU  T = 55 C = 244 N = color I = 7;
	SU  T = 56 C = 244 N = color I = 7;
	SU  T = 60 C = 244 N = color I = 7;
	SU  T = 61 C = 244 N = color I = 7;
	SU  T = 64 C = 244 N = color I = 7;
	SU  T = 67 C = 244 N = color I = 7;
	SU  T = 68 C = 244 N = color I = 7;
	SU  T = 69 C = 244 N = color I = 7;
	SU  T = 73 C = 244 N = color I = 7;
	SU  T = 74 C = 244 N = color I = 7;
	SU  T = 76 C = 244 N = color I = 7;
	SU  T = 77 C = 244 N = color I = 7;
	SU  T = 78 C = 244 N = color I = 7;

	SU  T = 1 C = 245 N = color I = 7;
	SU  T = 2 C = 245 N = color I = 7;
	SU  T = 3 C = 245 N = color I = 7;
	SU  T = 5 C = 245 N = color I = 7;
	SU  T = 8 C = 245 N = color I = 7;
	SU  T = 10 C = 245 N = color I = 7;
	SU  T = 11 C = 245 N = color I = 7;
	SU  T = 12 C = 245 N = color I = 7;
	SU  T = 13 C = 245 N = color I = 7;
	SU  T = 14 C = 245 N = color I = 7;
	SU  T = 15 C = 245 N = color I = 7;
	SU  T = 16 C = 245 N = color I = 7;
	SU  T = 18 C = 245 N = color I = 7;
	SU  T = 19 C = 245 N = color I = 7;
	SU  T = 20 C = 245 N = color I = 7;
	SU  T = 21 C = 245 N = color I = 7;
	SU  T = 22 C = 245 N = color I = 7;
	SU  T = 23 C = 245 N = color I = 7;
	SU  T = 24 C = 245 N = color I = 7;
	SU  T = 27 C = 245 N = color I = 7;
	SU  T = 28 C = 245 N = color I = 7;
	SU  T = 30 C = 245 N = color I = 7;
	SU  T = 31 C = 245 N = color I = 7;
	SU  T = 32 C = 245 N = color I = 7;
	SU  T = 33 C = 245 N = color I = 7;
	SU  T = 34 C = 245 N = color I = 7;
	SU  T = 35 C = 245 N = color I = 7;
	SU  T = 36 C = 245 N = color I = 7;
	SU  T = 37 C = 245 N = color I = 7;
	SU  T = 38 C = 245 N = color I = 7;
	SU  T = 39 C = 245 N = color I = 7;
	SU  T = 40 C = 245 N = color I = 7;
	SU  T = 41 C = 245 N = color I = 7;
	SU  T = 43 C = 245 N = color I = 7;
	SU  T = 45 C = 245 N = color I = 7;
	SU  T = 46 C = 245 N = color I = 7;
	SU  T = 48 C = 245 N = color I = 7;
	SU  T = 49 C = 245 N = color I = 7;
	SU  T = 50 C = 245 N = color I = 7;
	SU  T = 51 C = 245 N = color I = 7;
	SU  T = 52 C = 245 N = color I = 7;
	SU  T = 53 C = 245 N = color I = 7;
	SU  T = 54 C = 245 N = color I = 7;
	SU  T = 55 C = 245 N = color I = 7;
	SU  T = 56 C = 245 N = color I = 7;
	SU  T = 57 C = 245 N = color I = 7;
	SU  T = 58 C = 245 N = color I = 7;
	SU  T = 59 C = 245 N = color I = 7;
	SU  T = 60 C = 245 N = color I = 7;
	SU  T = 61 C = 245 N = color I = 7;
	SU  T = 62 C = 245 N = color I = 7;
	SU  T = 63 C = 245 N = color I = 7;
	SU  T = 64 C = 245 N = color I = 7;
	SU  T = 66 C = 245 N = color I = 7;
	SU  T = 67 C = 245 N = color I = 7;
	SU  T = 68 C = 245 N = color I = 7;
	SU  T = 69 C = 245 N = color I = 7;
	SU  T = 70 C = 245 N = color I = 7;
	SU  T = 71 C = 245 N = color I = 7;
	SU  T = 73 C = 245 N = color I = 7;
	SU  T = 74 C = 245 N = color I = 7;
	SU  T = 76 C = 245 N = color I = 7;
	SU  T = 77 C = 245 N = color I = 7;
	SU  T = 78 C = 245 N = color I = 7;

	SU  C = 246 N = color I = 7;
	SU  T = 1 C = 246 N = color I = 7;
	SU  T = 2 C = 246 N = color I = 7;
	SU  T = 3 C = 246 N = color I = 7;
	SU  T = 4 C = 246 N = color I = 7;
	SU  T = 5 C = 246 N = color I = 7;
	SU  T = 6 C = 246 N = color I = 7;
	SU  T = 7 C = 246 N = color I = 7;
	SU  T = 8 C = 246 N = color I = 7;
	SU  T = 9 C = 246 N = color I = 7;
	SU  T = 10 C = 246 N = color I = 7;
	SU  T = 11 C = 246 N = color I = 7;
	SU  T = 12 C = 246 N = color I = 7;
	SU  T = 13 C = 246 N = color I = 7;
	SU  T = 14 C = 246 N = color I = 7;
	SU  T = 15 C = 246 N = color I = 7;
	SU  T = 16 C = 246 N = color I = 7;
	SU  T = 17 C = 246 N = color I = 7;
	SU  T = 18 C = 246 N = color I = 7;
	SU  T = 19 C = 246 N = color I = 7;
	SU  T = 20 C = 246 N = color I = 7;
	SU  T = 21 C = 246 N = color I = 7;
	SU  T = 22 C = 246 N = color I = 7;
	SU  T = 23 C = 246 N = color I = 7;
	SU  T = 24 C = 246 N = color I = 7;
	SU  T = 25 C = 246 N = color I = 7;
	SU  T = 26 C = 246 N = color I = 7;
	SU  T = 27 C = 246 N = color I = 7;
	SU  T = 28 C = 246 N = color I = 7;
	SU  T = 29 C = 246 N = color I = 7;
	SU  T = 30 C = 246 N = color I = 7;
	SU  T = 31 C = 246 N = color I = 7;
	SU  T = 32 C = 246 N = color I = 7;
	SU  T = 33 C = 246 N = color I = 7;
	SU  T = 34 C = 246 N = color I = 7;
	SU  T = 35 C = 246 N = color I = 7;
	SU  T = 36 C = 246 N = color I = 7;
	SU  T = 37 C = 246 N = color I = 7;
	SU  T = 38 C = 246 N = color I = 7;
	SU  T = 39 C = 246 N = color I = 7;
	SU  T = 40 C = 246 N = color I = 7;
	SU  T = 41 C = 246 N = color I = 7;
	SU  T = 42 C = 246 N = color I = 7;
	SU  T = 43 C = 246 N = color I = 7;
	SU  T = 44 C = 246 N = color I = 7;
	SU  T = 45 C = 246 N = color I = 7;
	SU  T = 46 C = 246 N = color I = 7;
	SU  T = 47 C = 246 N = color I = 7;
	SU  T = 48 C = 246 N = color I = 7;
	SU  T = 49 C = 246 N = color I = 7;
	SU  T = 50 C = 246 N = color I = 7;
	SU  T = 51 C = 246 N = color I = 7;
	SU  T = 52 C = 246 N = color I = 7;
	SU  T = 53 C = 246 N = color I = 7;
	SU  T = 54 C = 246 N = color I = 7;
	SU  T = 55 C = 246 N = color I = 7;
	SU  T = 56 C = 246 N = color I = 7;
	SU  T = 57 C = 246 N = color I = 7;
	SU  T = 58 C = 246 N = color I = 7;
	SU  T = 59 C = 246 N = color I = 7;
	SU  T = 60 C = 246 N = color I = 7;
	SU  T = 61 C = 246 N = color I = 7;
	SU  T = 62 C = 246 N = color I = 7;
	SU  T = 63 C = 246 N = color I = 7;
	SU  T = 64 C = 246 N = color I = 7;
	SU  T = 65 C = 246 N = color I = 7;
	SU  T = 66 C = 246 N = color I = 7;
	SU  T = 67 C = 246 N = color I = 7;
	SU  T = 68 C = 246 N = color I = 7;
	SU  T = 69 C = 246 N = color I = 7;
	SU  T = 70 C = 246 N = color I = 7;
	SU  T = 71 C = 246 N = color I = 7;
	SU  T = 72 C = 246 N = color I = 7;
	SU  T = 73 C = 246 N = color I = 7;
	SU  T = 74 C = 246 N = color I = 7;
	SU  T = 75 C = 246 N = color I = 7;
	SU  T = 76 C = 246 N = color I = 7;
	SU  T = 77 C = 246 N = color I = 7;
	SU  T = 78 C = 246 N = color I = 7;
	SU  T = 79 C = 246 N = color I = 7;

	SU  T = 35 C = 247 N = color I = 4;
	SU  T = 43 C = 247 N = color I = 7;
	SU  T = 52 C = 247 N = color I = 4;
	SU  T = 76 C = 247 N = color I = 7;

	SU  T = 3 C = 248 N = color I = 4;
	SU  T = 35 C = 248 N = color I = 4;
	SU  T = 43 C = 248 N = color I = 7;
	SU  T = 52 C = 248 N = color I = 4;
	SU  T = 76 C = 248 N = color I = 7;

	SU  T = 3 C = 249 N = color I = 4;
	SU  T = 28 C = 249 N = color I = 4;
	SU  T = 35 C = 249 N = color I = 4;
	SU  T = 43 C = 249 N = color I = 7;
	SU  T = 52 C = 249 N = color I = 4;
	SU  T = 76 C = 249 N = color I = 7;

	SU  T = 35 C = 250 N = color I = 4;
	SU  T = 43 C = 250 N = color I = 7;
	SU  T = 52 C = 250 N = color I = 4;
	SU  T = 76 C = 250 N = color I = 7;

	SU  T = 35 C = 251 N = color I = 4;
	SU  T = 43 C = 251 N = color I = 7;
	SU  T = 52 C = 251 N = color I = 4;
	SU  T = 76 C = 251 N = color I = 7;

	SU  C = 252 N = color I = 7;
	SU  T = 1 C = 252 N = color I = 7;
	SU  T = 2 C = 252 N = color I = 7;
	SU  T = 3 C = 252 N = color I = 7;
	SU  T = 4 C = 252 N = color I = 7;
	SU  T = 5 C = 252 N = color I = 7;
	SU  T = 6 C = 252 N = color I = 7;
	SU  T = 7 C = 252 N = color I = 7;
	SU  T = 8 C = 252 N = color I = 7;
	SU  T = 9 C = 252 N = color I = 7;
	SU  T = 10 C = 252 N = color I = 7;
	SU  T = 11 C = 252 N = color I = 7;
	SU  T = 12 C = 252 N = color I = 7;
	SU  T = 13 C = 252 N = color I = 7;
	SU  T = 14 C = 252 N = color I = 7;
	SU  T = 15 C = 252 N = color I = 7;
	SU  T = 16 C = 252 N = color I = 7;
	SU  T = 17 C = 252 N = color I = 7;
	SU  T = 18 C = 252 N = color I = 7;
	SU  T = 19 C = 252 N = color I = 7;
	SU  T = 20 C = 252 N = color I = 7;
	SU  T = 21 C = 252 N = color I = 7;
	SU  T = 22 C = 252 N = color I = 7;
	SU  T = 23 C = 252 N = color I = 7;
	SU  T = 24 C = 252 N = color I = 7;
	SU  T = 25 C = 252 N = color I = 7;
	SU  T = 26 C = 252 N = color I = 7;
	SU  T = 27 C = 252 N = color I = 7;
	SU  T = 28 C = 252 N = color I = 7;
	SU  T = 29 C = 252 N = color I = 7;
	SU  T = 30 C = 252 N = color I = 7;
	SU  T = 31 C = 252 N = color I = 7;
	SU  T = 32 C = 252 N = color I = 7;
	SU  T = 33 C = 252 N = color I = 7;
	SU  T = 34 C = 252 N = color I = 7;
	SU  T = 35 C = 252 N = color I = 7;
	SU  T = 36 C = 252 N = color I = 7;
	SU  T = 37 C = 252 N = color I = 7;
	SU  T = 38 C = 252 N = color I = 7;
	SU  T = 39 C = 252 N = color I = 7;
	SU  T = 40 C = 252 N = color I = 7;
	SU  T = 41 C = 252 N = color I = 7;
	SU  T = 42 C = 252 N = color I = 7;
	SU  T = 43 C = 252 N = color I = 7;
	SU  T = 44 C = 252 N = color I = 7;
	SU  T = 45 C = 252 N = color I = 7;
	SU  T = 46 C = 252 N = color I = 7;
	SU  T = 47 C = 252 N = color I = 7;
	SU  T = 48 C = 252 N = color I = 7;
	SU  T = 49 C = 252 N = color I = 7;
	SU  T = 50 C = 252 N = color I = 7;
	SU  T = 51 C = 252 N = color I = 7;
	SU  T = 52 C = 252 N = color I = 7;
	SU  T = 53 C = 252 N = color I = 7;
	SU  T = 54 C = 252 N = color I = 7;
	SU  T = 55 C = 252 N = color I = 7;
	SU  T = 56 C = 252 N = color I = 7;
	SU  T = 57 C = 252 N = color I = 7;
	SU  T = 58 C = 252 N = color I = 7;
	SU  T = 59 C = 252 N = color I = 7;
	SU  T = 60 C = 252 N = color I = 7;
	SU  T = 61 C = 252 N = color I = 7;
	SU  T = 62 C = 252 N = color I = 7;
	SU  T = 63 C = 252 N = color I = 7;
	SU  T = 64 C = 252 N = color I = 7;
	SU  T = 65 C = 252 N = color I = 7;
	SU  T = 66 C = 252 N = color I = 7;
	SU  T = 67 C = 252 N = color I = 7;
	SU  T = 68 C = 252 N = color I = 7;
	SU  T = 69 C = 252 N = color I = 7;
	SU  T = 70 C = 252 N = color I = 7;
	SU  T = 71 C = 252 N = color I = 7;
	SU  T = 72 C = 252 N = color I = 7;
	SU  T = 73 C = 252 N = color I = 7;
	SU  T = 74 C = 252 N = color I = 7;
	SU  T = 75 C = 252 N = color I = 7;
	SU  T = 76 C = 252 N = color I = 7;
	SU  T = 77 C = 252 N = color I = 7;
	SU  T = 78 C = 252 N = color I = 7;
	SU  T = 79 C = 252 N = color I = 7;

	SU  T = 1 C = 253 N = color I = 7;
	SU  T = 2 C = 253 N = color I = 7;
	SU  T = 3 C = 253 N = color I = 7;
	SU  T = 10 C = 253 N = color I = 4;
	SU  T = 13 C = 253 N = color I = 4;
	SU  T = 35 C = 253 N = color I = 4;
	SU  T = 37 C = 253 N = color I = 4;
	SU  T = 43 C = 253 N = color I = 7;
	SU  T = 48 C = 253 N = color I = 4;
	SU  T = 52 C = 253 N = color I = 4;
	SU  T = 53 C = 253 N = color I = 4;
	SU  T = 64 C = 253 N = color I = 4;
	SU  T = 70 C = 253 N = color I = 7;
	SU  T = 76 C = 253 N = color I = 7;

	SU  T = 35 C = 254 N = color I = 4;
	SU  T = 43 C = 254 N = color I = 7;
	SU  T = 52 C = 254 N = color I = 4;
	SU  T = 76 C = 254 N = color I = 7;

	SU  T = 35 C = 255 N = color I = 4;
	SU  T = 43 C = 255 N = color I = 7;
	SU  T = 52 C = 255 N = color I = 4;
	SU  T = 76 C = 255 N = color I = 7;

	SU  C = 256 N = color I = 4;
	SU  T = 1 C = 256 N = color I = 4;
	SU  T = 2 C = 256 N = color I = 4;
	SU  T = 3 C = 256 N = color I = 4;
	SU  T = 4 C = 256 N = color I = 4;
	SU  T = 5 C = 256 N = color I = 4;
	SU  T = 6 C = 256 N = color I = 4;
	SU  T = 7 C = 256 N = color I = 4;
	SU  T = 8 C = 256 N = color I = 4;
	SU  T = 9 C = 256 N = color I = 4;
	SU  T = 10 C = 256 N = color I = 4;
	SU  T = 11 C = 256 N = color I = 4;
	SU  T = 12 C = 256 N = color I = 4;
	SU  T = 13 C = 256 N = color I = 4;
	SU  T = 14 C = 256 N = color I = 4;
	SU  T = 15 C = 256 N = color I = 4;
	SU  T = 16 C = 256 N = color I = 4;
	SU  T = 17 C = 256 N = color I = 4;
	SU  T = 18 C = 256 N = color I = 4;
	SU  T = 19 C = 256 N = color I = 4;
	SU  T = 20 C = 256 N = color I = 4;
	SU  T = 21 C = 256 N = color I = 4;
	SU  T = 22 C = 256 N = color I = 4;
	SU  T = 23 C = 256 N = color I = 4;
	SU  T = 24 C = 256 N = color I = 4;
	SU  T = 25 C = 256 N = color I = 4;
	SU  T = 26 C = 256 N = color I = 4;
	SU  T = 27 C = 256 N = color I = 4;
	SU  T = 28 C = 256 N = color I = 4;
	SU  T = 29 C = 256 N = color I = 4;
	SU  T = 30 C = 256 N = color I = 4;
	SU  T = 31 C = 256 N = color I = 4;
	SU  T = 32 C = 256 N = color I = 4;
	SU  T = 33 C = 256 N = color I = 4;
	SU  T = 34 C = 256 N = color I = 4;
	SU  T = 35 C = 256 N = color I = 4;
	SU  T = 36 C = 256 N = color I = 4;
	SU  T = 37 C = 256 N = color I = 4;
	SU  T = 38 C = 256 N = color I = 4;
	SU  T = 39 C = 256 N = color I = 4;
	SU  T = 40 C = 256 N = color I = 4;
	SU  T = 41 C = 256 N = color I = 4;
	SU  T = 42 C = 256 N = color I = 4;
	SU  T = 43 C = 256 N = color I = 7;
	SU  T = 44 C = 256 N = color I = 4;
	SU  T = 45 C = 256 N = color I = 4;
	SU  T = 46 C = 256 N = color I = 4;
	SU  T = 47 C = 256 N = color I = 4;
	SU  T = 48 C = 256 N = color I = 4;
	SU  T = 49 C = 256 N = color I = 4;
	SU  T = 50 C = 256 N = color I = 4;
	SU  T = 51 C = 256 N = color I = 4;
	SU  T = 52 C = 256 N = color I = 4;
	SU  T = 53 C = 256 N = color I = 4;
	SU  T = 54 C = 256 N = color I = 4;
	SU  T = 55 C = 256 N = color I = 4;
	SU  T = 56 C = 256 N = color I = 4;
	SU  T = 57 C = 256 N = color I = 4;
	SU  T = 58 C = 256 N = color I = 4;
	SU  T = 59 C = 256 N = color I = 4;
	SU  T = 60 C = 256 N = color I = 4;
	SU  T = 61 C = 256 N = color I = 4;
	SU  T = 62 C = 256 N = color I = 4;
	SU  T = 63 C = 256 N = color I = 4;
	SU  T = 64 C = 256 N = color I = 4;
	SU  T = 65 C = 256 N = color I = 4;
	SU  T = 66 C = 256 N = color I = 4;
	SU  T = 67 C = 256 N = color I = 4;
	SU  T = 68 C = 256 N = color I = 4;
	SU  T = 69 C = 256 N = color I = 4;
	SU  T = 70 C = 256 N = color I = 4;
	SU  T = 71 C = 256 N = color I = 4;
	SU  T = 72 C = 256 N = color I = 4;
	SU  T = 73 C = 256 N = color I = 4;
	SU  T = 74 C = 256 N = color I = 4;
	SU  T = 75 C = 256 N = color I = 4;
	SU  T = 76 C = 256 N = color I = 7;
	SU  T = 77 C = 256 N = color I = 4;
	SU  T = 78 C = 256 N = color I = 4;
	SU  T = 79 C = 256 N = color I = 4;

	SU  C = 257 N = color I = 4;
	SU  T = 1 C = 257 N = color I = 7;
	SU  T = 2 C = 257 N = color I = 4;
	SU  T = 3 C = 257 N = color I = 4;
	SU  T = 4 C = 257 N = color I = 4;
	SU  T = 5 C = 257 N = color I = 4;
	SU  T = 6 C = 257 N = color I = 4;
	SU  T = 7 C = 257 N = color I = 4;
	SU  T = 8 C = 257 N = color I = 4;
	SU  T = 9 C = 257 N = color I = 4;
	SU  T = 10 C = 257 N = color I = 4;
	SU  T = 11 C = 257 N = color I = 4;
	SU  T = 12 C = 257 N = color I = 4;
	SU  T = 13 C = 257 N = color I = 4;
	SU  T = 14 C = 257 N = color I = 4;
	SU  T = 15 C = 257 N = color I = 4;
	SU  T = 16 C = 257 N = color I = 4;
	SU  T = 17 C = 257 N = color I = 4;
	SU  T = 18 C = 257 N = color I = 4;
	SU  T = 19 C = 257 N = color I = 4;
	SU  T = 20 C = 257 N = color I = 4;
	SU  T = 21 C = 257 N = color I = 4;
	SU  T = 22 C = 257 N = color I = 4;
	SU  T = 23 C = 257 N = color I = 4;
	SU  T = 24 C = 257 N = color I = 4;
	SU  T = 25 C = 257 N = color I = 4;
	SU  T = 26 C = 257 N = color I = 4;
	SU  T = 27 C = 257 N = color I = 4;
	SU  T = 28 C = 257 N = color I = 4;
	SU  T = 29 C = 257 N = color I = 4;
	SU  T = 30 C = 257 N = color I = 4;
	SU  T = 31 C = 257 N = color I = 4;
	SU  T = 32 C = 257 N = color I = 4;
	SU  T = 33 C = 257 N = color I = 4;
	SU  T = 34 C = 257 N = color I = 4;
	SU  T = 35 C = 257 N = color I = 4;
	SU  T = 36 C = 257 N = color I = 4;
	SU  T = 37 C = 257 N = color I = 7;
	SU  T = 38 C = 257 N = color I = 4;
	SU  T = 39 C = 257 N = color I = 4;
	SU  T = 40 C = 257 N = color I = 4;
	SU  T = 41 C = 257 N = color I = 4;
	SU  T = 42 C = 257 N = color I = 4;
	SU  T = 43 C = 257 N = color I = 7;
	SU  T = 44 C = 257 N = color I = 4;
	SU  T = 45 C = 257 N = color I = 4;
	SU  T = 46 C = 257 N = color I = 4;
	SU  T = 47 C = 257 N = color I = 4;
	SU  T = 48 C = 257 N = color I = 4;
	SU  T = 49 C = 257 N = color I = 4;
	SU  T = 50 C = 257 N = color I = 4;
	SU  T = 51 C = 257 N = color I = 4;
	SU  T = 52 C = 257 N = color I = 4;
	SU  T = 53 C = 257 N = color I = 4;
	SU  T = 54 C = 257 N = color I = 4;
	SU  T = 55 C = 257 N = color I = 4;
	SU  T = 56 C = 257 N = color I = 4;
	SU  T = 57 C = 257 N = color I = 4;
	SU  T = 58 C = 257 N = color I = 4;
	SU  T = 59 C = 257 N = color I = 4;
	SU  T = 60 C = 257 N = color I = 4;
	SU  T = 61 C = 257 N = color I = 4;
	SU  T = 62 C = 257 N = color I = 4;
	SU  T = 63 C = 257 N = color I = 4;
	SU  T = 64 C = 257 N = color I = 4;
	SU  T = 65 C = 257 N = color I = 4;
	SU  T = 66 C = 257 N = color I = 4;
	SU  T = 67 C = 257 N = color I = 4;
	SU  T = 68 C = 257 N = color I = 4;
	SU  T = 69 C = 257 N = color I = 4;
	SU  T = 70 C = 257 N = color I = 4;
	SU  T = 71 C = 257 N = color I = 4;
	SU  T = 72 C = 257 N = color I = 4;
	SU  T = 73 C = 257 N = color I = 4;
	SU  T = 74 C = 257 N = color I = 4;
	SU  T = 75 C = 257 N = color I = 4;
	SU  T = 76 C = 257 N = color I = 7;
	SU  T = 77 C = 257 N = color I = 4;
	SU  T = 78 C = 257 N = color I = 4;
	SU  T = 79 C = 257 N = color I = 4;

	SU  C = 258 N = color I = 4;
	SU  T = 1 C = 258 N = color I = 4;
	SU  T = 2 C = 258 N = color I = 4;
	SU  T = 3 C = 258 N = color I = 4;
	SU  T = 4 C = 258 N = color I = 4;
	SU  T = 5 C = 258 N = color I = 4;
	SU  T = 6 C = 258 N = color I = 4;
	SU  T = 7 C = 258 N = color I = 4;
	SU  T = 8 C = 258 N = color I = 4;
	SU  T = 9 C = 258 N = color I = 4;
	SU  T = 10 C = 258 N = color I = 4;
	SU  T = 11 C = 258 N = color I = 4;
	SU  T = 12 C = 258 N = color I = 4;
	SU  T = 13 C = 258 N = color I = 4;
	SU  T = 14 C = 258 N = color I = 4;
	SU  T = 15 C = 258 N = color I = 4;
	SU  T = 16 C = 258 N = color I = 4;
	SU  T = 17 C = 258 N = color I = 4;
	SU  T = 18 C = 258 N = color I = 4;
	SU  T = 19 C = 258 N = color I = 4;
	SU  T = 20 C = 258 N = color I = 4;
	SU  T = 21 C = 258 N = color I = 4;
	SU  T = 22 C = 258 N = color I = 4;
	SU  T = 23 C = 258 N = color I = 4;
	SU  T = 24 C = 258 N = color I = 4;
	SU  T = 25 C = 258 N = color I = 4;
	SU  T = 26 C = 258 N = color I = 4;
	SU  T = 27 C = 258 N = color I = 4;
	SU  T = 28 C = 258 N = color I = 7;
	SU  T = 29 C = 258 N = color I = 7;
	SU  T = 30 C = 258 N = color I = 4;
	SU  T = 31 C = 258 N = color I = 4;
	SU  T = 32 C = 258 N = color I = 4;
	SU  T = 33 C = 258 N = color I = 4;
	SU  T = 34 C = 258 N = color I = 4;
	SU  T = 35 C = 258 N = color I = 4;
	SU  T = 36 C = 258 N = color I = 4;
	SU  T = 37 C = 258 N = color I = 4;
	SU  T = 38 C = 258 N = color I = 4;
	SU  T = 39 C = 258 N = color I = 4;
	SU  T = 40 C = 258 N = color I = 4;
	SU  T = 41 C = 258 N = color I = 4;
	SU  T = 42 C = 258 N = color I = 4;
	SU  T = 43 C = 258 N = color I = 7;
	SU  T = 44 C = 258 N = color I = 4;
	SU  T = 45 C = 258 N = color I = 4;
	SU  T = 46 C = 258 N = color I = 4;
	SU  T = 47 C = 258 N = color I = 4;
	SU  T = 48 C = 258 N = color I = 4;
	SU  T = 49 C = 258 N = color I = 4;
	SU  T = 50 C = 258 N = color I = 4;
	SU  T = 51 C = 258 N = color I = 4;
	SU  T = 52 C = 258 N = color I = 4;
	SU  T = 53 C = 258 N = color I = 4;
	SU  T = 54 C = 258 N = color I = 4;
	SU  T = 55 C = 258 N = color I = 4;
	SU  T = 56 C = 258 N = color I = 4;
	SU  T = 57 C = 258 N = color I = 4;
	SU  T = 58 C = 258 N = color I = 4;
	SU  T = 59 C = 258 N = color I = 4;
	SU  T = 60 C = 258 N = color I = 4;
	SU  T = 61 C = 258 N = color I = 4;
	SU  T = 62 C = 258 N = color I = 4;
	SU  T = 63 C = 258 N = color I = 4;
	SU  T = 64 C = 258 N = color I = 4;
	SU  T = 65 C = 258 N = color I = 4;
	SU  T = 66 C = 258 N = color I = 4;
	SU  T = 67 C = 258 N = color I = 4;
	SU  T = 68 C = 258 N = color I = 4;
	SU  T = 69 C = 258 N = color I = 7;
	SU  T = 70 C = 258 N = color I = 4;
	SU  T = 71 C = 258 N = color I = 4;
	SU  T = 72 C = 258 N = color I = 4;
	SU  T = 73 C = 258 N = color I = 4;
	SU  T = 74 C = 258 N = color I = 4;
	SU  T = 75 C = 258 N = color I = 4;
	SU  T = 76 C = 258 N = color I = 7;
	SU  T = 77 C = 258 N = color I = 4;
	SU  T = 78 C = 258 N = color I = 7;
	SU  T = 79 C = 258 N = color I = 4;

	SU  C = 259 N = color I = 4;
	SU  T = 1 C = 259 N = color I = 4;
	SU  T = 2 C = 259 N = color I = 4;
	SU  T = 3 C = 259 N = color I = 4;
	SU  T = 4 C = 259 N = color I = 4;
	SU  T = 5 C = 259 N = color I = 4;
	SU  T = 6 C = 259 N = color I = 4;
	SU  T = 7 C = 259 N = color I = 4;
	SU  T = 8 C = 259 N = color I = 4;
	SU  T = 9 C = 259 N = color I = 4;
	SU  T = 10 C = 259 N = color I = 4;
	SU  T = 11 C = 259 N = color I = 4;
	SU  T = 12 C = 259 N = color I = 4;
	SU  T = 13 C = 259 N = color I = 4;
	SU  T = 14 C = 259 N = color I = 4;
	SU  T = 15 C = 259 N = color I = 4;
	SU  T = 16 C = 259 N = color I = 4;
	SU  T = 17 C = 259 N = color I = 4;
	SU  T = 18 C = 259 N = color I = 4;
	SU  T = 19 C = 259 N = color I = 4;
	SU  T = 20 C = 259 N = color I = 4;
	SU  T = 21 C = 259 N = color I = 4;
	SU  T = 22 C = 259 N = color I = 4;
	SU  T = 23 C = 259 N = color I = 4;
	SU  T = 24 C = 259 N = color I = 4;
	SU  T = 25 C = 259 N = color I = 4;
	SU  T = 26 C = 259 N = color I = 4;
	SU  T = 27 C = 259 N = color I = 4;
	SU  T = 28 C = 259 N = color I = 4;
	SU  T = 29 C = 259 N = color I = 4;
	SU  T = 30 C = 259 N = color I = 4;
	SU  T = 31 C = 259 N = color I = 4;
	SU  T = 32 C = 259 N = color I = 4;
	SU  T = 33 C = 259 N = color I = 4;
	SU  T = 34 C = 259 N = color I = 4;
	SU  T = 35 C = 259 N = color I = 4;
	SU  T = 36 C = 259 N = color I = 4;
	SU  T = 37 C = 259 N = color I = 4;
	SU  T = 38 C = 259 N = color I = 4;
	SU  T = 39 C = 259 N = color I = 4;
	SU  T = 40 C = 259 N = color I = 4;
	SU  T = 41 C = 259 N = color I = 4;
	SU  T = 42 C = 259 N = color I = 4;
	SU  T = 43 C = 259 N = color I = 7;
	SU  T = 44 C = 259 N = color I = 4;
	SU  T = 45 C = 259 N = color I = 4;
	SU  T = 46 C = 259 N = color I = 4;
	SU  T = 47 C = 259 N = color I = 4;
	SU  T = 48 C = 259 N = color I = 4;
	SU  T = 49 C = 259 N = color I = 4;
	SU  T = 50 C = 259 N = color I = 4;
	SU  T = 51 C = 259 N = color I = 4;
	SU  T = 52 C = 259 N = color I = 4;
	SU  T = 53 C = 259 N = color I = 4;
	SU  T = 54 C = 259 N = color I = 4;
	SU  T = 55 C = 259 N = color I = 4;
	SU  T = 56 C = 259 N = color I = 4;
	SU  T = 57 C = 259 N = color I = 4;
	SU  T = 58 C = 259 N = color I = 4;
	SU  T = 59 C = 259 N = color I = 4;
	SU  T = 60 C = 259 N = color I = 4;
	SU  T = 61 C = 259 N = color I = 4;
	SU  T = 62 C = 259 N = color I = 4;
	SU  T = 63 C = 259 N = color I = 4;
	SU  T = 64 C = 259 N = color I = 4;
	SU  T = 65 C = 259 N = color I = 4;
	SU  T = 66 C = 259 N = color I = 4;
	SU  T = 67 C = 259 N = color I = 4;
	SU  T = 68 C = 259 N = color I = 4;
	SU  T = 69 C = 259 N = color I = 4;
	SU  T = 70 C = 259 N = color I = 4;
	SU  T = 71 C = 259 N = color I = 4;
	SU  T = 72 C = 259 N = color I = 4;
	SU  T = 73 C = 259 N = color I = 4;
	SU  T = 74 C = 259 N = color I = 4;
	SU  T = 75 C = 259 N = color I = 4;
	SU  T = 76 C = 259 N = color I = 7;
	SU  T = 77 C = 259 N = color I = 4;
	SU  T = 78 C = 259 N = color I = 4;
	SU  T = 79 C = 259 N = color I = 4;

	SU  C = 260 N = color I = 7;
	SU  T = 1 C = 260 N = color I = 7;
	SU  T = 2 C = 260 N = color I = 7;
	SU  T = 3 C = 260 N = color I = 7;
	SU  T = 4 C = 260 N = color I = 7;
	SU  T = 5 C = 260 N = color I = 7;
	SU  T = 6 C = 260 N = color I = 7;
	SU  T = 7 C = 260 N = color I = 7;
	SU  T = 8 C = 260 N = color I = 7;
	SU  T = 9 C = 260 N = color I = 7;
	SU  T = 10 C = 260 N = color I = 7;
	SU  T = 11 C = 260 N = color I = 7;
	SU  T = 12 C = 260 N = color I = 7;
	SU  T = 13 C = 260 N = color I = 7;
	SU  T = 14 C = 260 N = color I = 7;
	SU  T = 15 C = 260 N = color I = 7;
	SU  T = 16 C = 260 N = color I = 7;
	SU  T = 17 C = 260 N = color I = 7;
	SU  T = 18 C = 260 N = color I = 7;
	SU  T = 19 C = 260 N = color I = 7;
	SU  T = 20 C = 260 N = color I = 7;
	SU  T = 21 C = 260 N = color I = 7;
	SU  T = 22 C = 260 N = color I = 7;
	SU  T = 23 C = 260 N = color I = 7;
	SU  T = 24 C = 260 N = color I = 7;
	SU  T = 25 C = 260 N = color I = 7;
	SU  T = 26 C = 260 N = color I = 7;
	SU  T = 27 C = 260 N = color I = 7;
	SU  T = 28 C = 260 N = color I = 7;
	SU  T = 29 C = 260 N = color I = 7;
	SU  T = 30 C = 260 N = color I = 7;
	SU  T = 31 C = 260 N = color I = 7;
	SU  T = 32 C = 260 N = color I = 7;
	SU  T = 33 C = 260 N = color I = 7;
	SU  T = 34 C = 260 N = color I = 7;
	SU  T = 35 C = 260 N = color I = 7;
	SU  T = 36 C = 260 N = color I = 7;
	SU  T = 37 C = 260 N = color I = 7;
	SU  T = 38 C = 260 N = color I = 7;
	SU  T = 39 C = 260 N = color I = 7;
	SU  T = 40 C = 260 N = color I = 7;
	SU  T = 41 C = 260 N = color I = 7;
	SU  T = 42 C = 260 N = color I = 7;
	SU  T = 43 C = 260 N = color I = 7;
	SU  T = 44 C = 260 N = color I = 7;
	SU  T = 45 C = 260 N = color I = 7;
	SU  T = 46 C = 260 N = color I = 7;
	SU  T = 47 C = 260 N = color I = 7;
	SU  T = 48 C = 260 N = color I = 7;
	SU  T = 49 C = 260 N = color I = 7;
	SU  T = 50 C = 260 N = color I = 7;
	SU  T = 51 C = 260 N = color I = 7;
	SU  T = 52 C = 260 N = color I = 7;
	SU  T = 53 C = 260 N = color I = 7;
	SU  T = 54 C = 260 N = color I = 7;
	SU  T = 55 C = 260 N = color I = 7;
	SU  T = 56 C = 260 N = color I = 7;
	SU  T = 57 C = 260 N = color I = 7;
	SU  T = 58 C = 260 N = color I = 7;
	SU  T = 59 C = 260 N = color I = 7;
	SU  T = 60 C = 260 N = color I = 7;
	SU  T = 61 C = 260 N = color I = 7;
	SU  T = 62 C = 260 N = color I = 7;
	SU  T = 63 C = 260 N = color I = 7;
	SU  T = 64 C = 260 N = color I = 7;
	SU  T = 65 C = 260 N = color I = 7;
	SU  T = 66 C = 260 N = color I = 7;
	SU  T = 67 C = 260 N = color I = 7;
	SU  T = 68 C = 260 N = color I = 7;
	SU  T = 69 C = 260 N = color I = 7;
	SU  T = 70 C = 260 N = color I = 7;
	SU  T = 71 C = 260 N = color I = 7;
	SU  T = 72 C = 260 N = color I = 7;
	SU  T = 73 C = 260 N = color I = 7;
	SU  T = 74 C = 260 N = color I = 7;
	SU  T = 75 C = 260 N = color I = 7;
	SU  T = 76 C = 260 N = color I = 7;
	SU  T = 77 C = 260 N = color I = 7;
	SU  T = 78 C = 260 N = color I = 7;
	SU  T = 79 C = 260 N = color I = 7;

	SU  C = 261 N = color I = 4;
	SU  T = 1 C = 261 N = color I = 4;
	SU  T = 2 C = 261 N = color I = 4;
	SU  T = 3 C = 261 N = color I = 4;
	SU  T = 4 C = 261 N = color I = 4;
	SU  T = 5 C = 261 N = color I = 4;
	SU  T = 6 C = 261 N = color I = 4;
	SU  T = 7 C = 261 N = color I = 4;
	SU  T = 8 C = 261 N = color I = 4;
	SU  T = 9 C = 261 N = color I = 4;
	SU  T = 10 C = 261 N = color I = 4;
	SU  T = 11 C = 261 N = color I = 4;
	SU  T = 12 C = 261 N = color I = 4;
	SU  T = 13 C = 261 N = color I = 4;
	SU  T = 14 C = 261 N = color I = 4;
	SU  T = 15 C = 261 N = color I = 4;
	SU  T = 16 C = 261 N = color I = 4;
	SU  T = 17 C = 261 N = color I = 4;
	SU  T = 18 C = 261 N = color I = 4;
	SU  T = 19 C = 261 N = color I = 4;
	SU  T = 20 C = 261 N = color I = 4;
	SU  T = 21 C = 261 N = color I = 4;
	SU  T = 22 C = 261 N = color I = 4;
	SU  T = 23 C = 261 N = color I = 4;
	SU  T = 24 C = 261 N = color I = 4;
	SU  T = 25 C = 261 N = color I = 4;
	SU  T = 26 C = 261 N = color I = 4;
	SU  T = 27 C = 261 N = color I = 4;
	SU  T = 28 C = 261 N = color I = 4;
	SU  T = 29 C = 261 N = color I = 4;
	SU  T = 30 C = 261 N = color I = 4;
	SU  T = 31 C = 261 N = color I = 4;
	SU  T = 32 C = 261 N = color I = 4;
	SU  T = 33 C = 261 N = color I = 4;
	SU  T = 34 C = 261 N = color I = 4;
	SU  T = 35 C = 261 N = color I = 4;
	SU  T = 36 C = 261 N = color I = 4;
	SU  T = 37 C = 261 N = color I = 4;
	SU  T = 38 C = 261 N = color I = 4;
	SU  T = 39 C = 261 N = color I = 4;
	SU  T = 40 C = 261 N = color I = 4;
	SU  T = 41 C = 261 N = color I = 4;
	SU  T = 42 C = 261 N = color I = 4;
	SU  T = 43 C = 261 N = color I = 7;
	SU  T = 44 C = 261 N = color I = 4;
	SU  T = 45 C = 261 N = color I = 4;
	SU  T = 46 C = 261 N = color I = 4;
	SU  T = 47 C = 261 N = color I = 4;
	SU  T = 48 C = 261 N = color I = 4;
	SU  T = 49 C = 261 N = color I = 4;
	SU  T = 50 C = 261 N = color I = 4;
	SU  T = 51 C = 261 N = color I = 4;
	SU  T = 52 C = 261 N = color I = 4;
	SU  T = 53 C = 261 N = color I = 4;
	SU  T = 54 C = 261 N = color I = 4;
	SU  T = 55 C = 261 N = color I = 4;
	SU  T = 56 C = 261 N = color I = 4;
	SU  T = 57 C = 261 N = color I = 4;
	SU  T = 58 C = 261 N = color I = 4;
	SU  T = 59 C = 261 N = color I = 4;
	SU  T = 60 C = 261 N = color I = 4;
	SU  T = 61 C = 261 N = color I = 4;
	SU  T = 62 C = 261 N = color I = 4;
	SU  T = 63 C = 261 N = color I = 4;
	SU  T = 64 C = 261 N = color I = 4;
	SU  T = 65 C = 261 N = color I = 4;
	SU  T = 66 C = 261 N = color I = 4;
	SU  T = 67 C = 261 N = color I = 4;
	SU  T = 68 C = 261 N = color I = 4;
	SU  T = 69 C = 261 N = color I = 4;
	SU  T = 70 C = 261 N = color I = 4;
	SU  T = 71 C = 261 N = color I = 4;
	SU  T = 72 C = 261 N = color I = 4;
	SU  T = 73 C = 261 N = color I = 4;
	SU  T = 74 C = 261 N = color I = 4;
	SU  T = 75 C = 261 N = color I = 4;
	SU  T = 76 C = 261 N = color I = 7;
	SU  T = 77 C = 261 N = color I = 4;
	SU  T = 78 C = 261 N = color I = 4;
	SU  T = 79 C = 261 N = color I = 4;

	SU  T = 1 C = 262 N = color I = 7;
	SU  T = 2 C = 262 N = color I = 7;
	SU  T = 3 C = 262 N = color I = 7;
	SU  T = 5 C = 262 N = color I = 7;
	SU  T = 8 C = 262 N = color I = 7;
	SU  T = 10 C = 262 N = color I = 7;
	SU  T = 11 C = 262 N = color I = 4;
	SU  T = 13 C = 262 N = color I = 7;
	SU  T = 14 C = 262 N = color I = 7;
	SU  T = 23 C = 262 N = color I = 7;
	SU  T = 28 C = 262 N = color I = 7;
	SU  T = 32 C = 262 N = color I = 7;
	SU  T = 35 C = 262 N = color I = 4;
	SU  T = 37 C = 262 N = color I = 7;
	SU  T = 39 C = 262 N = color I = 7;
	SU  T = 40 C = 262 N = color I = 7;
	SU  T = 43 C = 262 N = color I = 7;
	SU  T = 45 C = 262 N = color I = 7;
	SU  T = 48 C = 262 N = color I = 7;
	SU  T = 52 C = 262 N = color I = 4;
	SU  T = 53 C = 262 N = color I = 7;
	SU  T = 60 C = 262 N = color I = 7;
	SU  T = 61 C = 262 N = color I = 7;
	SU  T = 64 C = 262 N = color I = 7;
	SU  T = 69 C = 262 N = color I = 7;
	SU  T = 74 C = 262 N = color I = 7;
	SU  T = 76 C = 262 N = color I = 7;

	SU  T = 1 C = 263 N = color I = 7;
	SU  T = 3 C = 263 N = color I = 7;
	SU  T = 7 C = 263 N = color I = 7;
	SU  T = 9 C = 263 N = color I = 7;
	SU  T = 10 C = 263 N = color I = 7;
	SU  T = 11 C = 263 N = color I = 7;
	SU  T = 12 C = 263 N = color I = 7;
	SU  T = 13 C = 263 N = color I = 7;
	SU  T = 14 C = 263 N = color I = 7;
	SU  T = 15 C = 263 N = color I = 7;
	SU  T = 19 C = 263 N = color I = 7;
	SU  T = 21 C = 263 N = color I = 7;
	SU  T = 23 C = 263 N = color I = 7;
	SU  T = 26 C = 263 N = color I = 7;
	SU  T = 28 C = 263 N = color I = 7;
	SU  T = 29 C = 263 N = color I = 7;
	SU  T = 31 C = 263 N = color I = 7;
	SU  T = 32 C = 263 N = color I = 7;
	SU  T = 35 C = 263 N = color I = 7;
	SU  T = 37 C = 263 N = color I = 7;
	SU  T = 39 C = 263 N = color I = 7;
	SU  T = 40 C = 263 N = color I = 7;
	SU  T = 43 C = 263 N = color I = 7;
	SU  T = 44 C = 263 N = color I = 7;
	SU  T = 48 C = 263 N = color I = 7;
	SU  T = 52 C = 263 N = color I = 7;
	SU  T = 55 C = 263 N = color I = 7;
	SU  T = 60 C = 263 N = color I = 7;
	SU  T = 61 C = 263 N = color I = 7;
	SU  T = 64 C = 263 N = color I = 7;
	SU  T = 67 C = 263 N = color I = 7;
	SU  T = 69 C = 263 N = color I = 7;
	SU  T = 73 C = 263 N = color I = 7;
	SU  T = 74 C = 263 N = color I = 7;
	SU  T = 76 C = 263 N = color I = 7;
	SU  T = 77 C = 263 N = color I = 7;

	SU  C = 264 N = color I = 7;
	SU  T = 1 C = 264 N = color I = 7;
	SU  T = 2 C = 264 N = color I = 7;
	SU  T = 3 C = 264 N = color I = 7;
	SU  T = 4 C = 264 N = color I = 7;
	SU  T = 5 C = 264 N = color I = 7;
	SU  T = 6 C = 264 N = color I = 7;
	SU  T = 7 C = 264 N = color I = 7;
	SU  T = 8 C = 264 N = color I = 7;
	SU  T = 9 C = 264 N = color I = 7;
	SU  T = 10 C = 264 N = color I = 7;
	SU  T = 11 C = 264 N = color I = 7;
	SU  T = 12 C = 264 N = color I = 7;
	SU  T = 13 C = 264 N = color I = 7;
	SU  T = 14 C = 264 N = color I = 7;
	SU  T = 15 C = 264 N = color I = 7;
	SU  T = 16 C = 264 N = color I = 7;
	SU  T = 17 C = 264 N = color I = 7;
	SU  T = 18 C = 264 N = color I = 7;
	SU  T = 19 C = 264 N = color I = 7;
	SU  T = 20 C = 264 N = color I = 7;
	SU  T = 21 C = 264 N = color I = 7;
	SU  T = 22 C = 264 N = color I = 7;
	SU  T = 23 C = 264 N = color I = 7;
	SU  T = 24 C = 264 N = color I = 7;
	SU  T = 25 C = 264 N = color I = 7;
	SU  T = 26 C = 264 N = color I = 7;
	SU  T = 27 C = 264 N = color I = 7;
	SU  T = 28 C = 264 N = color I = 7;
	SU  T = 29 C = 264 N = color I = 7;
	SU  T = 30 C = 264 N = color I = 7;
	SU  T = 31 C = 264 N = color I = 7;
	SU  T = 32 C = 264 N = color I = 7;
	SU  T = 33 C = 264 N = color I = 7;
	SU  T = 34 C = 264 N = color I = 7;
	SU  T = 35 C = 264 N = color I = 7;
	SU  T = 36 C = 264 N = color I = 7;
	SU  T = 37 C = 264 N = color I = 7;
	SU  T = 38 C = 264 N = color I = 7;
	SU  T = 39 C = 264 N = color I = 7;
	SU  T = 40 C = 264 N = color I = 7;
	SU  T = 41 C = 264 N = color I = 7;
	SU  T = 42 C = 264 N = color I = 7;
	SU  T = 43 C = 264 N = color I = 7;
	SU  T = 44 C = 264 N = color I = 7;
	SU  T = 45 C = 264 N = color I = 7;
	SU  T = 46 C = 264 N = color I = 7;
	SU  T = 47 C = 264 N = color I = 7;
	SU  T = 48 C = 264 N = color I = 7;
	SU  T = 49 C = 264 N = color I = 7;
	SU  T = 50 C = 264 N = color I = 7;
	SU  T = 51 C = 264 N = color I = 7;
	SU  T = 52 C = 264 N = color I = 7;
	SU  T = 53 C = 264 N = color I = 7;
	SU  T = 54 C = 264 N = color I = 7;
	SU  T = 55 C = 264 N = color I = 7;
	SU  T = 56 C = 264 N = color I = 7;
	SU  T = 57 C = 264 N = color I = 7;
	SU  T = 58 C = 264 N = color I = 7;
	SU  T = 59 C = 264 N = color I = 7;
	SU  T = 60 C = 264 N = color I = 7;
	SU  T = 61 C = 264 N = color I = 7;
	SU  T = 62 C = 264 N = color I = 7;
	SU  T = 63 C = 264 N = color I = 7;
	SU  T = 64 C = 264 N = color I = 7;
	SU  T = 65 C = 264 N = color I = 7;
	SU  T = 66 C = 264 N = color I = 7;
	SU  T = 67 C = 264 N = color I = 7;
	SU  T = 68 C = 264 N = color I = 7;
	SU  T = 69 C = 264 N = color I = 7;
	SU  T = 70 C = 264 N = color I = 7;
	SU  T = 71 C = 264 N = color I = 7;
	SU  T = 72 C = 264 N = color I = 7;
	SU  T = 73 C = 264 N = color I = 7;
	SU  T = 74 C = 264 N = color I = 7;
	SU  T = 75 C = 264 N = color I = 7;
	SU  T = 76 C = 264 N = color I = 7;
	SU  T = 77 C = 264 N = color I = 7;
	SU  T = 78 C = 264 N = color I = 7;
	SU  T = 79 C = 264 N = color I = 7;

	SU  C = 265 N = color I = 7;
	SU  T = 1 C = 265 N = color I = 7;
	SU  T = 2 C = 265 N = color I = 7;
	SU  T = 3 C = 265 N = color I = 7;
	SU  T = 4 C = 265 N = color I = 7;
	SU  T = 5 C = 265 N = color I = 7;
	SU  T = 6 C = 265 N = color I = 7;
	SU  T = 7 C = 265 N = color I = 7;
	SU  T = 8 C = 265 N = color I = 7;
	SU  T = 9 C = 265 N = color I = 7;
	SU  T = 10 C = 265 N = color I = 7;
	SU  T = 11 C = 265 N = color I = 7;
	SU  T = 12 C = 265 N = color I = 7;
	SU  T = 13 C = 265 N = color I = 7;
	SU  T = 14 C = 265 N = color I = 7;
	SU  T = 15 C = 265 N = color I = 7;
	SU  T = 16 C = 265 N = color I = 7;
	SU  T = 17 C = 265 N = color I = 7;
	SU  T = 18 C = 265 N = color I = 7;
	SU  T = 19 C = 265 N = color I = 7;
	SU  T = 20 C = 265 N = color I = 7;
	SU  T = 21 C = 265 N = color I = 7;
	SU  T = 22 C = 265 N = color I = 7;
	SU  T = 23 C = 265 N = color I = 7;
	SU  T = 24 C = 265 N = color I = 7;
	SU  T = 25 C = 265 N = color I = 7;
	SU  T = 26 C = 265 N = color I = 7;
	SU  T = 27 C = 265 N = color I = 7;
	SU  T = 28 C = 265 N = color I = 7;
	SU  T = 29 C = 265 N = color I = 7;
	SU  T = 30 C = 265 N = color I = 7;
	SU  T = 31 C = 265 N = color I = 7;
	SU  T = 32 C = 265 N = color I = 7;
	SU  T = 33 C = 265 N = color I = 7;
	SU  T = 34 C = 265 N = color I = 7;
	SU  T = 35 C = 265 N = color I = 7;
	SU  T = 36 C = 265 N = color I = 7;
	SU  T = 37 C = 265 N = color I = 7;
	SU  T = 38 C = 265 N = color I = 7;
	SU  T = 39 C = 265 N = color I = 7;
	SU  T = 40 C = 265 N = color I = 7;
	SU  T = 41 C = 265 N = color I = 7;
	SU  T = 42 C = 265 N = color I = 7;
	SU  T = 43 C = 265 N = color I = 7;
	SU  T = 44 C = 265 N = color I = 7;
	SU  T = 45 C = 265 N = color I = 7;
	SU  T = 46 C = 265 N = color I = 7;
	SU  T = 47 C = 265 N = color I = 7;
	SU  T = 48 C = 265 N = color I = 7;
	SU  T = 49 C = 265 N = color I = 7;
	SU  T = 50 C = 265 N = color I = 7;
	SU  T = 51 C = 265 N = color I = 7;
	SU  T = 52 C = 265 N = color I = 7;
	SU  T = 53 C = 265 N = color I = 7;
	SU  T = 54 C = 265 N = color I = 7;
	SU  T = 55 C = 265 N = color I = 7;
	SU  T = 56 C = 265 N = color I = 7;
	SU  T = 57 C = 265 N = color I = 7;
	SU  T = 58 C = 265 N = color I = 7;
	SU  T = 59 C = 265 N = color I = 7;
	SU  T = 60 C = 265 N = color I = 7;
	SU  T = 61 C = 265 N = color I = 7;
	SU  T = 62 C = 265 N = color I = 7;
	SU  T = 63 C = 265 N = color I = 7;
	SU  T = 64 C = 265 N = color I = 7;
	SU  T = 65 C = 265 N = color I = 7;
	SU  T = 66 C = 265 N = color I = 7;
	SU  T = 67 C = 265 N = color I = 7;
	SU  T = 68 C = 265 N = color I = 7;
	SU  T = 69 C = 265 N = color I = 7;
	SU  T = 70 C = 265 N = color I = 7;
	SU  T = 71 C = 265 N = color I = 7;
	SU  T = 72 C = 265 N = color I = 7;
	SU  T = 73 C = 265 N = color I = 7;
	SU  T = 74 C = 265 N = color I = 7;
	SU  T = 75 C = 265 N = color I = 7;
	SU  T = 76 C = 265 N = color I = 7;
	SU  T = 77 C = 265 N = color I = 7;
	SU  T = 78 C = 265 N = color I = 7;
	SU  T = 79 C = 265 N = color I = 7;

	SU  C = 266 N = color I = 7;
	SU  T = 1 C = 266 N = color I = 7;
	SU  T = 2 C = 266 N = color I = 7;
	SU  T = 3 C = 266 N = color I = 7;
	SU  T = 4 C = 266 N = color I = 7;
	SU  T = 5 C = 266 N = color I = 7;
	SU  T = 6 C = 266 N = color I = 7;
	SU  T = 7 C = 266 N = color I = 7;
	SU  T = 8 C = 266 N = color I = 7;
	SU  T = 9 C = 266 N = color I = 7;
	SU  T = 10 C = 266 N = color I = 7;
	SU  T = 11 C = 266 N = color I = 7;
	SU  T = 12 C = 266 N = color I = 7;
	SU  T = 13 C = 266 N = color I = 7;
	SU  T = 14 C = 266 N = color I = 7;
	SU  T = 15 C = 266 N = color I = 7;
	SU  T = 16 C = 266 N = color I = 7;
	SU  T = 17 C = 266 N = color I = 7;
	SU  T = 18 C = 266 N = color I = 7;
	SU  T = 19 C = 266 N = color I = 7;
	SU  T = 20 C = 266 N = color I = 7;
	SU  T = 21 C = 266 N = color I = 7;
	SU  T = 22 C = 266 N = color I = 7;
	SU  T = 23 C = 266 N = color I = 7;
	SU  T = 24 C = 266 N = color I = 7;
	SU  T = 25 C = 266 N = color I = 7;
	SU  T = 26 C = 266 N = color I = 7;
	SU  T = 27 C = 266 N = color I = 7;
	SU  T = 28 C = 266 N = color I = 7;
	SU  T = 29 C = 266 N = color I = 7;
	SU  T = 30 C = 266 N = color I = 7;
	SU  T = 31 C = 266 N = color I = 7;
	SU  T = 32 C = 266 N = color I = 7;
	SU  T = 33 C = 266 N = color I = 7;
	SU  T = 34 C = 266 N = color I = 7;
	SU  T = 35 C = 266 N = color I = 7;
	SU  T = 36 C = 266 N = color I = 7;
	SU  T = 37 C = 266 N = color I = 7;
	SU  T = 38 C = 266 N = color I = 7;
	SU  T = 39 C = 266 N = color I = 7;
	SU  T = 40 C = 266 N = color I = 7;
	SU  T = 41 C = 266 N = color I = 7;
	SU  T = 42 C = 266 N = color I = 5;
	SU  T = 43 C = 266 N = color I = 7;
	SU  T = 44 C = 266 N = color I = 7;
	SU  T = 45 C = 266 N = color I = 7;
	SU  T = 46 C = 266 N = color I = 7;
	SU  T = 47 C = 266 N = color I = 7;
	SU  T = 48 C = 266 N = color I = 7;
	SU  T = 49 C = 266 N = color I = 7;
	SU  T = 50 C = 266 N = color I = 7;
	SU  T = 51 C = 266 N = color I = 7;
	SU  T = 52 C = 266 N = color I = 7;
	SU  T = 53 C = 266 N = color I = 7;
	SU  T = 54 C = 266 N = color I = 7;
	SU  T = 55 C = 266 N = color I = 7;
	SU  T = 56 C = 266 N = color I = 7;
	SU  T = 57 C = 266 N = color I = 7;
	SU  T = 58 C = 266 N = color I = 7;
	SU  T = 59 C = 266 N = color I = 7;
	SU  T = 60 C = 266 N = color I = 7;
	SU  T = 61 C = 266 N = color I = 7;
	SU  T = 62 C = 266 N = color I = 7;
	SU  T = 63 C = 266 N = color I = 7;
	SU  T = 64 C = 266 N = color I = 7;
	SU  T = 65 C = 266 N = color I = 7;
	SU  T = 66 C = 266 N = color I = 7;
	SU  T = 67 C = 266 N = color I = 7;
	SU  T = 68 C = 266 N = color I = 7;
	SU  T = 69 C = 266 N = color I = 7;
	SU  T = 70 C = 266 N = color I = 7;
	SU  T = 71 C = 266 N = color I = 7;
	SU  T = 72 C = 266 N = color I = 7;
	SU  T = 73 C = 266 N = color I = 7;
	SU  T = 74 C = 266 N = color I = 7;
	SU  T = 75 C = 266 N = color I = 7;
	SU  T = 76 C = 266 N = color I = 7;
	SU  T = 77 C = 266 N = color I = 7;
	SU  T = 78 C = 266 N = color I = 7;
	SU  T = 79 C = 266 N = color I = 7;

	SU  C = 267 N = color I = 7;
	SU  T = 1 C = 267 N = color I = 7;
	SU  T = 2 C = 267 N = color I = 7;
	SU  T = 3 C = 267 N = color I = 7;
	SU  T = 4 C = 267 N = color I = 7;
	SU  T = 5 C = 267 N = color I = 7;
	SU  T = 6 C = 267 N = color I = 7;
	SU  T = 7 C = 267 N = color I = 7;
	SU  T = 8 C = 267 N = color I = 7;
	SU  T = 9 C = 267 N = color I = 7;
	SU  T = 10 C = 267 N = color I = 7;
	SU  T = 11 C = 267 N = color I = 7;
	SU  T = 12 C = 267 N = color I = 7;
	SU  T = 13 C = 267 N = color I = 7;
	SU  T = 14 C = 267 N = color I = 7;
	SU  T = 15 C = 267 N = color I = 7;
	SU  T = 16 C = 267 N = color I = 7;
	SU  T = 17 C = 267 N = color I = 7;
	SU  T = 18 C = 267 N = color I = 7;
	SU  T = 19 C = 267 N = color I = 7;
	SU  T = 20 C = 267 N = color I = 7;
	SU  T = 21 C = 267 N = color I = 7;
	SU  T = 22 C = 267 N = color I = 7;
	SU  T = 23 C = 267 N = color I = 7;
	SU  T = 24 C = 267 N = color I = 7;
	SU  T = 25 C = 267 N = color I = 7;
	SU  T = 26 C = 267 N = color I = 7;
	SU  T = 27 C = 267 N = color I = 7;
	SU  T = 28 C = 267 N = color I = 7;
	SU  T = 29 C = 267 N = color I = 7;
	SU  T = 30 C = 267 N = color I = 7;
	SU  T = 31 C = 267 N = color I = 7;
	SU  T = 32 C = 267 N = color I = 7;
	SU  T = 33 C = 267 N = color I = 7;
	SU  T = 34 C = 267 N = color I = 7;
	SU  T = 35 C = 267 N = color I = 7;
	SU  T = 36 C = 267 N = color I = 7;
	SU  T = 37 C = 267 N = color I = 7;
	SU  T = 38 C = 267 N = color I = 7;
	SU  T = 39 C = 267 N = color I = 7;
	SU  T = 40 C = 267 N = color I = 7;
	SU  T = 41 C = 267 N = color I = 7;
	SU  T = 42 C = 267 N = color I = 7;
	SU  T = 43 C = 267 N = color I = 7;
	SU  T = 44 C = 267 N = color I = 7;
	SU  T = 45 C = 267 N = color I = 7;
	SU  T = 46 C = 267 N = color I = 7;
	SU  T = 47 C = 267 N = color I = 7;
	SU  T = 48 C = 267 N = color I = 7;
	SU  T = 49 C = 267 N = color I = 7;
	SU  T = 50 C = 267 N = color I = 7;
	SU  T = 51 C = 267 N = color I = 7;
	SU  T = 52 C = 267 N = color I = 7;
	SU  T = 53 C = 267 N = color I = 7;
	SU  T = 54 C = 267 N = color I = 7;
	SU  T = 55 C = 267 N = color I = 7;
	SU  T = 56 C = 267 N = color I = 7;
	SU  T = 57 C = 267 N = color I = 7;
	SU  T = 58 C = 267 N = color I = 7;
	SU  T = 59 C = 267 N = color I = 7;
	SU  T = 60 C = 267 N = color I = 7;
	SU  T = 61 C = 267 N = color I = 7;
	SU  T = 62 C = 267 N = color I = 7;
	SU  T = 63 C = 267 N = color I = 7;
	SU  T = 64 C = 267 N = color I = 7;
	SU  T = 65 C = 267 N = color I = 7;
	SU  T = 66 C = 267 N = color I = 7;
	SU  T = 67 C = 267 N = color I = 7;
	SU  T = 68 C = 267 N = color I = 7;
	SU  T = 69 C = 267 N = color I = 7;
	SU  T = 70 C = 267 N = color I = 7;
	SU  T = 71 C = 267 N = color I = 7;
	SU  T = 72 C = 267 N = color I = 7;
	SU  T = 73 C = 267 N = color I = 7;
	SU  T = 74 C = 267 N = color I = 7;
	SU  T = 75 C = 267 N = color I = 7;
	SU  T = 76 C = 267 N = color I = 7;
	SU  T = 77 C = 267 N = color I = 7;
	SU  T = 78 C = 267 N = color I = 7;
	SU  T = 79 C = 267 N = color I = 7;

END;

BEGIN MESQUITECHARMODELS;
	ProbModelSet * UNTITLED   =  'Mk1 (est.)':  1 -  267;
END;

BEGIN TREES;
	Title MCRC;
	ID 0158dfdb8c051;
	LINK Taxa = Taxa;
	TRANSLATE
[0] 		1 Osteostraci,
[1] 		2 Galeaspida,
[2] 		3 Acanthodes,
[3] 		4 Achoania,
[4] 		5 Akmonistion,
[5] 		6 Austroptyctodus,
[6] 		7 Bothriolepis,
[7] 		8 Brachyacanthus,
[8] 		9 Brindabellaspis,
[9] 		10 Brochoadmones,
[10] 		11 Buchanosteus,
[11] 		12 Campbellodus,
[12] 		13 Cassidiceps,
[13] 		14 Cheiracanthus,
[14] 		15 Cheirolepis,
[15] 		16 Chondrenchelys,
[16] 		17 Cladodoides,
[17] 		18 Cladoselache,
[18] 		19 Climatius,
[19] 		20 Cobelodus,
[20] 		21 Coccosteus,
[21] 		22 Cowralepis,
[22] 		23 Culmacanthus,
[23] 		24 Debeerius,
[24] 		25 Diabolepis,
[25] 		26 Dialipina,
[26] 		27 Dicksonosteus,
[27] 		28 Diplacanthus,
[28] 		29 Doliodus,
[29] 		30 Entelognathus,
[30] 		31 Eusthenopteron,
[31] 		32 Euthacanthus,
[32] 		33 Gogonasus,
[33] 		34 Guiyu,
[34] 		35 Gyracanthides_murrayi,
[35] 		36 Hamiltonichthys,
[36] 		37 Homalacanthus,
[37] 		38 Howqualepis,
[38] 		39 Ischnacanthus,
[39] 		40 Kathemacanthus,
[40] 		41 Kenichthys,
[41] 		42 Ligulalepis,
[42] 		43 Lodeacanthus,
[43] 		44 Lophosteus,
[44] 		45 Lupopsyrus,
[45] 		46 Macropetalichthys,
[46] 		47 Meemannia,
[47] 		48 Mesacanthus,
[48] 		49 Miguashaia,
[49] 		50 Mimipiscis,
[50] 		51 Moythomasia,
[51] 		52 Nerepisacanthus,
[52] 		53 Obtusacanthus,
[53] 		54 Onychodus,
[54] 		55 Onychoselache,
[55] 		56 Orthacanthus,
[56] 		57 Osorioichthys,
[57] 		58 Osteolepis,
[58] 		59 Parayunnanolepis,
[59] 		60 Parexus,
[60] 		61 Poracanthodes,
[61] 		62 Porolepis,
[62] 		63 Powichthys,
[63] 		64 Promesacanthus,
[64] 		65 Psarolepis,
[65] 		66 Pterichthyodes,
[66] 		67 Ptomacanthus,
[67] 		68 Pucapampella,
[68] 		69 Rhadinacanthus,
[69] 		70 Rhamphodopsis,
[70] 		71 Sigaspis,
[71] 		72 Styloichthys,
[72] 		73 Tamiobatis,
[73] 		74 Tetanopsyrus,
[74] 		75 Tristychius,
[75] 		76 Triazeugacanthus,
[76] 		77 Uraniacanthus,
[77] 		78 Vernicomacanthus,
[78] 		79 Youngolepis;
	TREE MCRC = ((2,1),((59,(7,66)),((9,46),((71,(27,(22,(11,21)))),((12,(6,70)),(30,((44,(49,(54,((72,((63,(25,79)),(62,(41,(58,(31,33)))))),((34,(4,65)),(47,42,26,(15,(57,(38,(50,51)))))))))),((68,((73,29,(17,56)),((75,((36,55),(16,24))),(20,(5,18))))),(74,(35,((10,(40,53)),(45,((8,(78,19,60)),(67,(32,(((52,(39,61)),(77,(23,(28,69)))),((64,(13,48)),((43,76),(3,(14,37))))))))))))))))))));
	TREE Burrow = (((66,7),(59,(9,(46,((71,(27,(22,(11,21)))),((12,(6,70)),(30,((44,(26,(47,(42,(15,(57,(38,(50,51)))),(((49,54),(72,((63,(79,25)),(62,(41,(58,(31,33))))))),(34,(4,65))))))),((19,(60,(78,8))),(67,32,(10,(40,((45,53),(35,(68,((29,73),((18,56),((((36,55),(16,24)),75),(20,(5,17)))))))))),(((61,39,52),74),(77,23,(28,69)),(13,(48,(64,(14,((43,76),(3,37))))))))))))))))),(2,1));
	TREE David = (1,2,4,6,7,9,10,11,12,19,21,22,23,25,27,28,30,35,41,43,44,46,49,50,51,52,57,58,59,(8,60),63,((78,(40,(53,45,(68,((29,73),(((17,56),(20,(5,18))),(75,((16,24),(36,55))))))))),(32,((13,((48,64),(14,(3,37)))),((39,61),(26,(42,((15,(47,38)),((31,33),(54,34,62,65))))))))),66,67,69,70,71,72,74,76,77,79);
	TREE Davis = (1,2,4,6,7,9,10,11,12,19,21,22,23,25,27,28,30,35,41,43,44,46,49,50,51,52,57,58,59,(8,60),63,((78,(40,(53,45,(68,((29,73),(((17,56),(20,(5,18))),(75,((16,24),(36,55))))))))),(32,((13,((48,64),(14,(3,37)))),((39,61),(26,(42,((15,(47,38)),((31,33),(54,34,62,65))))))))),66,67,69,70,71,72,74,76,77,79);
	TREE Davis = ((2,1),((59,(7,66)),((9,46),((71,(27,(22,(11,21)))),((12,(6,70)),(30,((74,(35,(8,(78,19,60)))),((67,(77,(23,(28,69)))),(((((44,(49,(54,((72,((63,(25,79)),(62,(41,(58,(31,33)))))),((34,(4,65)),(47,42,26,(15,(57,(38,(50,51)))))))))),(52,(39,61))),((64,(13,48)),((43,76),(3,(14,37))))),32),(((68,((73,29,(17,56)),((75,((36,55),(16,24))),(20,(5,18))))),45),(10,(40,53))))))))))));
	TREE Default_Bush = ((2,1),((59,(7,66)),((9,46),(71,30,((22,(11,21)),27),(12,(6,70)),((49,(54,(((((63,(25,79)),62),(41,(58,(31,33)))),72),((34,(4,65)),(((26,44),47),(42,(15,(57,(38,(50,51)))))))))),(((((((((((68,((73,29,(17,56)),((75,((36,55),(16,24))),(20,(5,18))))),35),10),40,53),45),(8,(60,(19,78)))),67),32),(((((3,(14,37)),64),48),(43,76)),13)),(23,(77,(28,69)))),(((39,61),52),74)))))));
	TREE '-5' = (1,2,3,4,5,6,7,8,9,10,11,12,13,14,15,16,17,18,19,20,21,22,23,24,25,26,27,28,29,30,31,32,33,34,35,36,37,38,39,40,41,42,43,44,45,46,47,48,49,50,51,52,53,54,55,56,57,58,59,60,61,62,63,64,65,66,67,68,69,70,71,72,73,74,75,76,77,78,79);
	TREE '-5' = ((2,1),((59,(7,66)),((9,46),(71,30,((22,(11,21)),27),(12,(6,70)),((49,(54,(((((63,(25,79)),62),(41,(58,(31,33)))),72),((34,(4,65)),(((26,44),47),(42,(15,(57,(38,(50,51)))))))))),(((((((((((68,((73,29,(17,56)),((75,((36,55),(16,24))),(20,(5,18))))),35),10),40,53),45),(8,(60,(19,78)))),67),32),(((((3,(14,37)),64),48),(43,76)),13)),(23,(77,(28,69)))),(((39,61),52),74)))))));
	TREE '_260' = ((2,1),((59,(7,66)),((9,46),((12,(6,70)),((22,(11,21),27),(71,(30,((49,(54,(((((63,(25,79)),62),(41,(58,(31,33)))),72),((34,(4,65)),(((26,44),47),(42,(15,(57,(38,(50,51)))))))))),((68,(((73,29,(17,56)),(20,(5,18))),(75,((36,55),(16,24))))),((((40,53),(45,(10,35))),(67,(8,60,19,78))),((((39,61),52),(74,(23,(77,(28,69))))),(32,(((((3,(14,37)),64),(43,76)),48),13)))))))))))));
	TREE '_8' = ((2,1),((59,(7,66)),((9,46),((12,(6,70)),((22,(11,21),27),(71,(30,((49,(54,(((((63,(25,79)),62),(41,(58,(31,33)))),72),((34,(4,65)),(((26,44),47),(42,(15,(57,(38,(50,51)))))))))),((68,(((73,29,(17,56)),(20,(5,18))),(75,((36,55),(16,24))))),((((40,53),(45,(10,35))),(67,(8,60,19,78))),((((39,61),52),(74,(23,(77,(28,69))))),(32,(((((3,(14,37)),64),(43,76)),48),13)))))))))))));
	TREE '_13' = ((2,1),((59,(7,66)),((9,46),((12,(6,70)),(22,((27,(11,21)),(71,(30,((49,(54,(((((63,(25,79)),62),(41,(58,(31,33)))),72),((34,(4,65)),(((26,44),47),(42,(15,(57,(38,(50,51)))))))))),((68,(((29,(73,(17,56))),(20,(5,18))),(75,((36,55),(16,24))))),((((39,61),52),74),(53,35,((10,40),(45,((8,(60,(19,78))),(67,(32,((23,(77,(28,69))),((((3,14,37),64),(43,76),48),13)))))))))))))))))));
	TREE '_128' = ((2,1),((59,(7,66)),((9,46),((12,(6,70)),(22,(27,(11,21),(71,(30,((49,(54,((((63,(25,79)),(62,(41,(58,(31,33))))),72),((34,(4,65)),(((26,44),47),(42,(15,(57,(38,(50,51)))))))))),((68,(((29,73,(17,56)),(20,(5,18))),(75,((36,55),(16,24))))),((((39,61),52),74),((((((8,60,19,78),67),((77,(23,(28,69))),32)),((45,(10,35)),(53,40))),(43,76)),(((((14,37),3),64),48),13)))))))))))));
	TREE '_128' = ((2,1),((59,(7,66)),((9,46),((12,6,70),(22,((11,21),(27,(71,(30,((49,(54,((((63,(25,79)),(62,(41,(58,(31,33))))),72),((34,(4,65)),(((26,44),47),(42,(15,(57,(38,(50,51)))))))))),((68,(((73,(29,(17,56))),(20,(5,18))),(75,((36,55),(16,24))))),((((39,61),52),74),(53,35,((10,40),(45,((8,(60,(19,78))),(67,(32,((23,(77,(28,69))),((((14,37),3),(43,76)),64,48,13))))))))))))))))))));
	TREE '_265' = ((2,1),((59,(7,66)),((9,46),((12,6,70),(22,((11,21),(27,(71,(30,((49,(54,((((63,(25,79)),(62,(41,(58,(31,33))))),72),((34,(4,65)),(((26,44),47),(42,(15,(57,(38,(50,51)))))))))),((68,(((73,(29,(17,56))),(20,(5,18))),(75,((36,55),(16,24))))),((((39,61),52),74),(53,35,((10,40),(45,((8,(60,(19,78))),(67,(32,((23,(77,(28,69))),((((14,37),3),(43,76)),64,48,13))))))))))))))))))));
	TREE '_266' = ((2,1),((59,(7,66)),((9,46),((12,(6,70)),(22,((11,21),27,(71,(30,((49,(54,((((63,(25,79)),(62,(41,(58,(31,33))))),72),((34,(4,65)),(((26,44),47),(42,(15,(57,(38,(50,51)))))))))),((68,(((73,(29,(17,56))),(20,(5,18))),(75,((36,55),(16,24))))),((((39,61),52),74),(35,(53,10,40,(45,((8,(60,(19,78))),(67,(32,((77,(23,(28,69))),((((14,37,3,64),(43,76)),48),13)))))))))))))))))));
	TREE '_264' = ((2,1),(((59,(7,66)),9),(46,(((((((11,21),22),27),71),30),(12,(6,70))),((49,(54,((((((62,(41,(58,(31,33)))),72),63),79),25),(((34,(4,65)),42),((26,44),(15,((57,47),(38,(50,51))))))))),((68,(((73,29,(17,56)),(20,(5,18))),(75,((36,55),(16,24))))),(74,(((39,61),52),((23,(77,(28,69))),(((((8,(60,(19,78))),((53,40),((35,10),45))),67),32),(((((14,37),3),64),(43,76),48),13)))))))))));
	TREE '_263' = ((2,1),((59,(7,66)),((46,9),((12,(6,70)),(((11,21),22,27),(71,(30,((49,(54,((((41,(58,(31,33))),(62,(63,(25,79)))),72),((34,(4,65)),(((26,44),47),(42,(15,(57,(38,(50,51)))))))))),((68,(((73,29,(17,56)),(20,(5,18))),(75,((36,55),(16,24))))),(40,(53,(35,(74,(10,(45,(67,((8,((60,19),78)),(32,(((77,(23,(28,69))),((39,61),52)),((((14,37),3),(43,76)),(64,(13,48))))))))))))))))))))));
	TREE '_261' = ((2,1),((59,(7,66)),((46,9),((12,(6,70)),(22,(27,(11,21),(71,(30,((49,(54,((((41,(58,(31,33))),(62,(63,(25,79)))),72),((34,(4,65)),(((26,44),47),(42,(15,(57,(38,(50,51)))))))))),((68,(((73,29,(17,56)),(20,(5,18))),(75,((36,55),(16,24))))),(((45,35),53),(40,(10,(((77,23,(28,69)),(74,((39,61),52))),((((19,(60,(8,78))),67),32),((((((14,37),3),64),48),13),(43,76)))))))))))))))));
	TREE '_127' = ((2,1),((59,(7,66)),((46,9),((((11,21),27),22),((12,(6,70)),(71,(30,((49,(54,(((((41,(58,(31,33))),62),(63,(25,79))),72),((34,(4,65)),(((26,44),47),(42,(15,(57,(38,(50,51)))))))))),((74,((39,61),52)),(((77,23),(28,69)),(((((((((68,((73,29,(17,56)),((20,(5,18)),(75,((36,55),(16,24)))))),35),10),40),53,45),(8,(60,(19,78)))),67),32),(((((14,(3,37)),64),48),13),(43,76)))))))))))));
	TREE '_127' = ((2,1),((59,(7,66)),((46,9),((12,(6,70)),(22,(27,(11,21),(71,(30,((49,(54,((((41,(58,(31,33))),(62,(63,(25,79)))),72),((34,(4,65)),(((26,44),47),(42,(15,(57,(38,(50,51)))))))))),((68,(((73,29,(17,56)),(20,(5,18))),(75,((36,55),(16,24))))),(((45,35),53),(40,(10,(((77,23,(28,69)),(74,((39,61),52))),((((19,(60,(8,78))),67),32),((((((14,37),3),64),48),13),(43,76)))))))))))))))));
	TREE '_127' = ((2,1),((59,(7,66)),((46,9),((((11,21),27),22),((12,(6,70)),(71,(30,((49,(54,(((((41,(58,(31,33))),62),(63,(25,79))),72),((34,(4,65)),(((26,44),47),(42,(15,(57,(38,(50,51)))))))))),((68,((((29,(17,56)),73),(20,(5,18))),(75,((36,55),(16,24))))),((((23,(77,(28,69))),((39,61),52)),74),(35,(53,((10,40),(45,(((19,60,8,78),67),(32,((((((14,37),3),64),48),13),(43,76))))))))))))))))));
	TREE '_14' = ((2,1),((59,(7,66)),((46,9),((((11,21),27),22),((12,(6,70)),(71,(30,((49,(54,(((((41,(58,(31,33))),62),(63,(25,79))),72),((34,(4,65)),(((26,44),47),(42,(15,(57,(38,(50,51)))))))))),((68,((((29,(17,56)),73),(20,(5,18))),(75,((36,55),(16,24))))),((((23,(77,(28,69))),((39,61),52)),74),(35,(53,((10,40),(45,(((19,60,8,78),67),(32,((((((14,37),3),64),48),13),(43,76))))))))))))))))));
	TREE '_12' = ((2,1),(((59,(7,66)),9),(46,(((12,(6,70)),((((11,(21,27)),22),71),30)),((49,(54,(((((41,(58,(31,33))),62),(63,(25,79))),72),((34,(4,65)),(((26,44),47),(42,(15,(57,(38,(50,51)))))))))),((68,((((29,(17,56)),73),(20,(5,18))),(75,((36,55),(16,24))))),((((23,(77,(28,69))),((39,61),52)),74),(35,(53,((10,40),(45,(((19,60,8,78),67),(32,((((((14,37),3),64),48),13),(43,76)))))))))))))));
	TREE '_11' = ((2,1),(((59,(7,66)),9),(46,(((12,(6,70)),((((11,(21,27)),22),71),30)),((49,(54,(((((41,(58,(31,33))),62),(63,(25,79))),72),((34,(4,65)),(((26,44),47),(42,(15,(57,(38,(50,51)))))))))),((68,((((29,(17,56)),73),(20,(5,18))),(75,((36,55),(16,24))))),((((23,(77,(28,69))),74),((39,61),52)),(35,(53,(40,10,(45,(((19,60,8,78),67),(32,(((((14,(3,37)),64),48),(43,76)),13))))))))))))));
	TREE '_9' = ((2,1),(((59,(7,66)),9),(46,(((12,(6,70)),(((((21,11),22),27),71),30)),((49,(54,((((41,(58,(31,33))),(62,(63,(25,79)))),72),((34,(4,65)),(((26,44),47),(42,(15,(57,(38,(50,51)))))))))),((68,(((29,(17,56),73),(20,(5,18))),(75,((36,55),(16,24))))),((((23,(77,(28,69))),((39,61),52)),74),(35,(53,(40,10,(45,((8,(60,(78,(19,67)))),(32,(((((14,(3,37)),64),48),13),(43,76)))))))))))))));
	TREE '_15' = ((2,1),(((59,(7,66)),9),(46,(((12,(6,70)),(((((21,11),22),27),71),30)),((49,(54,(((((41,(58,(31,33))),62),(63,(25,79))),72),((34,(4,65)),(((26,44),47),(42,(15,(57,(38,(50,51)))))))))),((68,(((29,(17,56),73),(20,(5,18))),(75,((36,55),(16,24))))),(((23,(77,(28,69))),((39,61),52),74),(35,53,(40,10,(45,(32,((((60,(78,8)),19),67),((((((14,37),3),64),48),13),(43,76))))))))))))));
	TREE Strict = ((2,1),((59,(7,66)),((9,46),((12,(6,70)),(22,(27,(11,21),(71,(30,((44,(26,((((((((((63,(25,79)),72),62),41),(58,31,33)),(49,54)),(34,(4,65))),(15,(57,(38,(50,51))))),42),47))),((68,((75,((36,55),(16,24))),((73,29,(17,56)),(20,(5,18))))),(40,(53,(35,(74,(10,(45,(67,(78,8,(19,60)),(32,(((52,(39,61)),(77,(23,(28,69)))),((64,(13,48)),((3,(14,37)),(43,76))))))))))))))))))))));
	TREE adams = ((2,1),((59,(7,66)),((9,46),(71,30,((22,(11,21)),27),(12,(6,70)),((49,(54,(((((63,(25,79)),62),(41,(58,(31,33)))),72),((34,(4,65)),(((26,44),47),(42,(15,(57,(38,(50,51)))))))))),(((((((((((68,((73,29,(17,56)),((75,((36,55),(16,24))),(20,(5,18))))),35),10),40,53),45),(8,(60,(19,78)))),67),32),(((((3,(14,37)),64),48),(43,76)),13)),(23,(77,(28,69)))),(((39,61),52),74)))))));

END;


Begin MESQUITE;
		MESQUITESCRIPTVERSION 2;
		TITLE AUTO;
		tell ProjectCoordinator;
		timeSaved 1483475548138;
		getEmployee #mesquite.minimal.ManageTaxa.ManageTaxa;
		tell It;
			setID 0 7010073171640454883;
		endTell;
		getEmployee #mesquite.charMatrices.ManageCharacters.ManageCharacters;
		tell It;
			setID 0 8796417311987297767;
			tell It;
				setSelected  8;
				setDefaultOrder  0 1 2 3 4 5 6 7 8 9 10 11 12 13 14 15 16 17 18 19 20 21 22 23 24 25 26 27 28 29 30 31 32 33 34 35 36 37 38 39 40 41 42 43 44 45 46 47 48 49 50 51 52 53 54 55 56 57 58 59 60 61 62 63 64 65 66 67 68 69 70 71 72 73 74 75 76 77 78 79 80 81 82 83 85 86 84 87 88 89 90 91 92 93 94 95 96 97 98 99 100 101 102 103 104 105 106 107 108 109 110 111 112 113 114 115 116 117 118 119 120 121 122 123 124 125 126 127 128 129 130 131 132 133 134 135 136 137 138 139 140 141 142 143 144 145 146 147 148 149 150 151 152 153 154 155 156 157 158 159 160 161 162 163 164 165 166 167 168 169 170 171 172 173 174 175 176 177 178 179 180 181 182 183 184 185 186 187 188 189 190 191 192 193 194 195 196 197 198 199 200 201 202 203 204 205 206 207 208 209 210 211 212 213 214 215 216 217 218 219 220 221 222 223 224 225 226 227 228 229 230 231 232 233 234 235 236 237 238 239 240 241 242 243 244 245 246 247 248 249 250 251 252 253 254 255 256 257 258 259 260 261 262 263 265 266 264;
				attachments ;
			endTell;
			mqVersion 311;
			checksumv 0 3 1029037756 null  getNumChars 267 numChars 267 getNumTaxa 79 numTaxa 79   short true   bits 2305843009213693967   states 15   sumSquaresStatesOnly 21556.0 sumSquares -2.767011611056431E19 longCompressibleToShort false usingShortMatrix true   NumFiles 1 NumMatrices 1;
			mqVersion;
		endTell;
		getWindow;
		tell It;
			suppress;
			setResourcesState false true 100;
			setPopoutState 400;
			setExplanationSize 0;
			setAnnotationSize 0;
			setFontIncAnnot 0;
			setFontIncExp 0;
			setSize 1920 1376;
			setLocation 2869 -11;
			setFont SanSerif;
			setFontSize 10;
			getToolPalette;
			tell It;
			endTell;
			desuppress;
		endTell;
		getEmployee  #mesquite.trees.BasicTreeWindowCoord.BasicTreeWindowCoord;
		tell It;
			makeTreeWindow #7010073171640454883  #mesquite.trees.BasicTreeWindowMaker.BasicTreeWindowMaker;
			tell It;
				suppressEPCResponse;
				setTreeSource  #mesquite.trees.StoredTrees.StoredTrees;
				tell It;
					setTreeBlock 1;
					setTreeBlockID 0158dfdb8c051;
					toggleUseWeights off;
				endTell;
				setAssignedID 977.1483390053129.4402574204120260536;
				getTreeWindow;
				tell It;
					setExplanationSize 30;
					setAnnotationSize 20;
					setFontIncAnnot 0;
					setFontIncExp 0;
					setSize 1920 1304;
					setLocation 2869 -11;
					setFont SanSerif;
					setFontSize 10;
					getToolPalette;
					tell It;
						setTool mesquite.trees.BasicTreeWindowMaker.BasicTreeWindow.arrow;
					endTell;
					setActive;
					getTreeDrawCoordinator #mesquite.trees.BasicTreeDrawCoordinator.BasicTreeDrawCoordinator;
				tell It;
					suppress;
					setTreeDrawer  #mesquite.trees.SquareLineTree.SquareLineTree;
					tell It;
						setNodeLocs #mesquite.trees.NodeLocsStandard.NodeLocsStandard;
						tell It;
							branchLengthsToggle off;
							toggleScale on;
							toggleBroadScale off;
							toggleCenter on;
							toggleEven on;
							setFixedTaxonDistance 0;
						endTell;
						setEdgeWidth 4;
						showEdgeLines on;
						orientUp;
					endTell;
					setBackground White;
					setBranchColor Black;
					showNodeNumbers off;
					showBranchColors on;
					labelBranchLengths off;
					centerBrLenLabels on;
					showBrLensUnspecified on;
					showBrLenLabelsOnTerminals on;
					setBrLenLabelColor 0 0 255;
					setNumBrLenDecimals 6;
					desuppress;
					getEmployee #mesquite.trees.BasicDrawTaxonNames.BasicDrawTaxonNames;
					tell It;
						setColor Black;
						toggleColorPartition off;
						toggleColorAssigned on;
						toggleShadePartition off;
						toggleShowFootnotes on;
						toggleNodeLabels on;
						toggleCenterNodeNames off;
						toggleShowNames on;
						namesAngle ?;
					endTell;
				endTell;
					setTreeNumber 1;
					setTree '((2,1),((59,(7,66)),((46,9),(12,(6,70)),(22,(27,((21,11),(71,(30,((((42,(26,47)),((34,(4,65)),((15,(57,(38,(50,51)))),(((((31,33,58),41),(62,72,(63,79))),25),(49,54))))),44),(((23,(77,(28,69))),74),32,(52,(39,61)),(13,(43,76),(48,64),(3,14,37)),(67,(19,(8,78,60),(45,40,(10,53,(35,(68,(29,((17,56),73),((20,(5,18)),(75,((36,55),(16,24)))))))))))))))))))));';
					setDrawingSizeMode 0;
					toggleLegendFloat on;
					scale 0;
					toggleTextOnTree off;
					togglePrintName on;
					showWindow;
				endTell;
				desuppressEPCResponse;
				getEmployee #mesquite.trees.ColorBranches.ColorBranches;
				tell It;
					setColor Red;
					removeColor off;
				endTell;
				getEmployee #mesquite.ornamental.BranchNotes.BranchNotes;
				tell It;
					setAlwaysOn off;
				endTell;
				getEmployee #mesquite.ornamental.ColorTreeByPartition.ColorTreeByPartition;
				tell It;
					colorByPartition off;
				endTell;
				getEmployee #mesquite.ornamental.DrawTreeAssocDoubles.DrawTreeAssocDoubles;
				tell It;
					setOn on;
					setDigits 4;
					writeAsPercentage off;
					toggleCentred off;
					toggleHorizontal on;
					toggleWhiteEdges on;
					toggleShowOnTerminals on;
					setFontSize 10;
					setOffset 0  0;
				endTell;
				getEmployee #mesquite.ornamental.DrawTreeAssocStrings.DrawTreeAssocStrings;
				tell It;
					setOn on;
					toggleCentred on;
					toggleHorizontal on;
					setFontSize 10;
					setOffset 0  0;
					toggleShowOnTerminals on;
				endTell;
				getEmployee #mesquite.trees.TreeInfoValues.TreeInfoValues;
				tell It;
					panelOpen false;
				endTell;
			endTell;
		endTell;
		getEmployee  #mesquite.charMatrices.BasicDataWindowCoord.BasicDataWindowCoord;
		tell It;
			showDataWindow #8796417311987297767 #mesquite.charMatrices.BasicDataWindowMaker.BasicDataWindowMaker;
			tell It;
				getWindow;
				tell It;
					getTable;
					tell It;
						rowNamesWidth 119;
					endTell;
					setExplanationSize 30;
					setAnnotationSize 20;
					setFontIncAnnot 0;
					setFontIncExp 0;
					setSize 1920 1304;
					setLocation 2869 -11;
					setFont SanSerif;
					setFontSize 10;
					getToolPalette;
					tell It;
						setTool mesquite.charMatrices.BasicDataWindowMaker.BasicDataWindow.arrow;
					endTell;
					setTool mesquite.charMatrices.BasicDataWindowMaker.BasicDataWindow.arrow;
					colorCells  #mesquite.charMatrices.ColorCells.ColorCells;
				tell It;
					setColor Red;
					removeColor off;
				endTell;
					colorRowNames  #mesquite.charMatrices.TaxonGroupColor.TaxonGroupColor;
					colorColumnNames  #mesquite.charMatrices.CharGroupColor.CharGroupColor;
					colorText  #mesquite.charMatrices.NoColor.NoColor;
					setBackground White;
					toggleShowNames off;
					toggleShowTaxonNames on;
					toggleTight off;
					toggleThinRows off;
					toggleShowChanges on;
					toggleSeparateLines off;
					toggleShowStates on;
					toggleAutoWCharNames on;
					toggleAutoTaxonNames off;
					toggleShowDefaultCharNames off;
					toggleConstrainCW on;
					toggleBirdsEye off;
					toggleShowPaleGrid off;
					toggleShowPaleCellColors off;
					toggleShowPaleExcluded off;
					togglePaleInapplicable on;
					toggleShowBoldCellText off;
					toggleAllowAutosize on;
					toggleColorsPanel off;
					toggleDiagonal on;
					setDiagonalHeight 80;
					toggleLinkedScrolling on;
					toggleScrollLinkedTables off;
				endTell;
				getWindow;
				tell It;
					forceAutosize;
				endTell;
				hideWindow;
				getEmployee #mesquite.charMatrices.AlterData.AlterData;
				tell It;
					toggleBySubmenus off;
				endTell;
				getEmployee #mesquite.charMatrices.ColorByState.ColorByState;
				tell It;
					setStateLimit 9;
					toggleUniformMaximum on;
				endTell;
				getEmployee #mesquite.categ.StateNamesStrip.StateNamesStrip;
				tell It;
					showStrip off;
				endTell;
				getEmployee #mesquite.charMatrices.AnnotPanel.AnnotPanel;
				tell It;
					togglePanel off;
				endTell;
				getEmployee #mesquite.charMatrices.CharReferenceStrip.CharReferenceStrip;
				tell It;
					showStrip off;
				endTell;
				getEmployee #mesquite.charMatrices.QuickKeySelector.QuickKeySelector;
				tell It;
					autotabOff;
				endTell;
				getEmployee #mesquite.charMatrices.SelSummaryStrip.SelSummaryStrip;
				tell It;
					showStrip off;
				endTell;
				getEmployee #mesquite.categ.SmallStateNamesEditor.SmallStateNamesEditor;
				tell It;
					panelOpen true;
				endTell;
			endTell;
		endTell;
		endTell;
end;
